# Supplementary material for: Near Neutral Selectionist Theories (NNST) for SARS-CoV-2 suggested by the substitution-mutation ratio (c/µ) analysis
Source: PLoS One. 2026 Mar 4;21(3):e0343410. doi: 10.1371/journal.pone.0343410 (PMC12959723; doi:10.1371/journal.pone.0343410)
Supplement: S1 Data — (XLSX) [file pone.0343410.s027.xlsx]

## Sheet: Sheet1
strain		virus	gisaid_epi_isl	genbank_accession	date	region	country	division	location	region_exposure	country_exposure	division_exposure	segment	length	host	age	sex	Nextstrain_clade	pango_lineage	GISAID_clade	originating_lab	submitting_lab	authors	url	title	paper_url	date_submitted	purpose_of_sequencing	variant
hCoV-19/Wuhan/IPBCAMS-WH-01/2019	A1a	betacoronavirus	EPI_ISL_402123	?	2019-12-24	Asia	China	Hubei	Wuhan	Asia	China	Hubei	genome	29899	Human	65	Male	19A	B.1.36.10	L	Institute of Pathogen Biology, Chinese Academy of Medical Sciences & Peking Union Medical College	Institute of Pathogen Biology, Chinese Academy of Medical Sciences & Peking Union Medical College	Lili Ren, Jianwei Wang, Qi Jin, Zichun Xiang, Zhiqiang Wu, Chao Wu, Yiwei Liu	?	?	?	2020-01-11	?	?
hCoV-19/Wuhan/Hu-1/2019	A1a	betacoronavirus	EPI_ISL_402125	?	2019-12-26	Asia	China	Hubei	Wuhan	Asia	China	Hubei	genome	29903	Human	?	?	19A	B	L	National Institute for Communicable Disease Control and Prevention (ICDC) Chinese Center for Disease Control and Prevention (China CDC)	National Institute for Communicable Disease Control and Prevention (ICDC) Chinese Center for Disease Control and Prevention (China CDC)	Zhang,Y.-Z., Wu,F., Chen,Y.-M., Pei,Y.-Y., Xu,L., Wang,W., Zhao,S., Yu,B., Hu,Y., Tao,Z.-W., Song,Z.-G., Tian,J.-H., Zhang,Y.-L., Liu,Y., Zheng,J.-J., Dai,F.-H., Wang,Q.-M., She,J.-L. and Zhu,T.-Y.	?	?	?	2020-01-12	?	?
hCoV-19/Wuhan/WH01/2019	A1a	betacoronavirus	EPI_ISL_406798	?	2019-12-26	Asia	China	Hubei	Wuhan	Asia	China	Hubei	genome	29866	Human	44	Male	19A	B.1.36.10	L	General Hospital of Central Theater Command of People's Liberation Army of China	BGI & Institute of Microbiology, Chinese Academy of Sciences & Shandong First Medical University & Shandong Academy of Medical Sciences & General Hospital of Central Theater Command of People's Liberation Army of China	Weijun Chen, Yuhai Bi, Weifeng Shi and Zhenhong Hu	?	?	?	2020-01-30	?	?
hCoV-19/Nepal/61/2020	A1a	betacoronavirus	EPI_ISL_410301	?	2020-01-13	Asia	Nepal	Bagmati	Kathmandu	Asia	China	Hubei	genome	29811	Human	32	Male	19A	B.1.36.10	L	National Influenza Centre, National Public Health Laboratory, Kathmandu, Nepal	The University of Hong Kong	Ranjit Sah , Runa Jha, Daniel Chu, Haogao Gu, Malik Peiris, Anup Bastola, Alfonso J. Rodriguez-Morales, Bibek Kumar Lal, Basu Dev Pandey, Leo Poon	?	?	?	2020-02-14	?	?
hCoV-19/USA/AZ1/2020	A1a	betacoronavirus	EPI_ISL_406223	?	2020-01-22	North America	USA	Arizona	Maricopa County	Asia	China	Hubei	genome	29882	Human	26	Male	19B	A	S	Arizona Department of Health Services	Pathogen Discovery, Respiratory Viruses Branch, Division of Viral Diseases, Centers for Disease Control and Prevention	Ying Tao, Clinton R. Paden, Krista Queen, Anna Uehara, Yan Li, Jing Zhang, Xiaoyan Lu, Brian Lynch, Senthil Kumar K. Sakthivel, Brett L. Whitaker, Shifaq Kamili, Lijuan Wang, Janna' R. Murray, Susan I. Gerber, Stephen Lindstrom, Suxiang Tong	?	?	?	2020-01-28	?	?
hCoV-19/Australia/VIC02/2020	A1a	betacoronavirus	EPI_ISL_416410	?	2020-01-24	Oceania	Australia	Victoria	Melbourne	Oceania	Australia	Victoria	genome	29865	Human	58	Male	19A	B	O	Victorian Infectious Diseases Reference Laboratory (VIDRL)	Victorian Infectious Diseases Reference Laboratory and Microbiological Diagnostic Unit Public Health Laboratory, Doherty Institute	Caly L., Seemann T., Schultz M., Druce J., Taiaroa, G.	?	?	?	2020-03-20	?	?
hCoV-19/Australia/NSW03/2020	A1a	betacoronavirus	EPI_ISL_408977	?	2020-01-25	Oceania	Australia	New South Wales	Sydney	Asia	China	China	genome	29782	Human	21	Female	19A	B	O	Serology, Virology and OTDS Laboratories (SAViD), NSW Health Pathology Randwick	NSW Health Pathology - Institute of Clinical Pathology and Medical Research; Centre for Infectious Diseases and Microbiology Laboratory Services; Westmead Hospital; University of Sydney	Eden J-S, Carter I, Rahman H, Rawlinson W, Holmes EC, Rockett R, Oâ€™Sullivan MV, Sintchenko V, Chen SC, Maddocks S, Kok J and Dwyer DE for the 2019-nCoV Study Group*	?	?	?	2020-02-11	?	?
hCoV-19/Australia/NSW2153/2020	A1a	betacoronavirus	EPI_ISL_509505	?	2020-01-25	Oceania	Australia	New South Wales	?	Asia	China	Hubei	genome	29783	Human	21	Female	20A	B.1.234	G	Area of Virology, Serology and Virology Division (SAViD), New South Wales Health Pathology Randwick	Area of Virology, Serology and Virology Division (SAViD), New South Wales Health Pathology Randwick	Rawlinson, W.	?	?	?	2020-08-05	?	?
hCoV-19/Thailand/SI200478-NST/2020	A1a	betacoronavirus	EPI_ISL_437619	?	2020-01-26	Asia	Thailand	Thailand	?	Asia	Thailand	Thailand	genome	29834	Human	?	?	19A	B	O	unknown	Faculty of Medicine	Rodpan,A., Joyjinda,Y., Wacharapluesadee,S., Buathong,R., Ghai,S., Petcharat,S., Bunprakob,S., Sirichan,N., Prasithsirikul,W., Mungaomklang,A., Plipat,T. and Hemachudha,T.	?	?	?	2020-05-08	?	?
hCoV-19/India/MH-1-27/2020	A1a	betacoronavirus	EPI_ISL_413522	?	2020-01-27	Asia	India	Maharashtra	?	Asia	China	Hubei	genome	29854	Human	20	Female	19A	B	L	Indian Council of Medical Research - National Institute of Virology	National Influenza Center, Indian Council of Medical Research - National Institute of Virology	Potdar V, Yadav PD, Choudhary ML, Shete-Aich A	?	?	?	2020-03-06	?	?
hCoV-19/Australia/QLD01/2020	A1a	betacoronavirus	EPI_ISL_407894	?	2020-01-28	Oceania	Australia	Queensland	Gold Coast	Asia	China	Hubei	genome	29842	Human	44	Male	19B	A	S	Pathology Queensland	Public Health Virology Laboratory	Ben Huang, Alyssa Pyke, Amanda De Jong, Andrew Van Den Hurk, Carmel Taylor, David Warrilow, Doris Genge, Elisabeth Gamez, Glen Hewitson, Ian Maxwell Mackay, Inga Sultana, Jamie McMahon, Jean Barcelon, Judy Northill, Mitchell Finger, Natalie Simpson, Neelima Nair, Peter Burtonclay, Peter Moore, Sarah Wheatley, Sean Moody, Sonja Hall-Mendelin, Timothy Gardam, and Frederick Moore.	?	?	?	2020-02-06	?	?
hCoV-19/Germany/BY-ChVir-929/2020	A1a	betacoronavirus	EPI_ISL_406862	?	2020-01-28	Europe	Germany	Bavaria	Starnberg	Europe	Germany	Bavaria	genome	29782	Human	?	Male	20A	B.1	G	CharitÃ© UniversitÃ¤tsmedizin Berlin, Institute of Virology; Institut fÃ¼r Mikrobiologie der Bundeswehr, Munich	CharitÃ© UniversitÃ¤tsmedizin Berlin, Institute of Virology	Victor M Corman, Julia Schneider, Talitha Veith, Barbara MÃ¼hlemann, Markus Antwerpen, Christian Drosten, Roman WÃ¶lfel	?	?	?	2020-01-31	?	?
hCoV-19/France/IDF_HB_112001900001/2020	A1a	betacoronavirus	EPI_ISL_940542	?	2020-01-29	Europe	France	Ile de France	?	Europe	France	Ile de France	genome	29852	Human	?	?	19A	B	O	HÃ´pital Bichat Claude Bernard, Laboratoire de Virologie	IAME UMR1137 Inserm, UniversitÃ© de Paris, HÃ´pital Bichat	Antoine Bridier-Nahmias, AmÃ©lie Recoing, Quentin Le Hingrat, Lena Daniel, Siham Hamri, Gilles Collin, Alexandre Storto, MÃ©lanie Bertine, Charlotte Charpentier, Nadhira Houhou-Fidouh, Diane Descamps, Benoit Visseaux	?	?	?	2021-02-05	?	?
hCoV-19/Italy/LAZ-INMI1-cs/2020	A1a	betacoronavirus	EPI_ISL_410546	?	2020-01-29	Europe	Italy	Lazio	Rome	Asia	China	Hubei	genome	29785	Human	66	Female	19A	B	V	INMI Lazzaro Spallanzani IRCCS	Laboratory of Virology, INMI Lazzaro Spallanzani IRCCS	Maria R. Capobianchi, Cesare E. M. Gruber, Martina Rueca, Fabrizio Carletti, Barbara Bartolini, Francesco Messina, Emanuela Giombini, Francesca Colavita, Concetta Castilletti, Eleonora Lalle, Emanuele Nicastri, Giuseppe Ippolito.	?	?	?	2020-02-17	?	?
hCoV-19/UnitedArabEmirates/L5630/2020	A1a	betacoronavirus	EPI_ISL_435137	?	2020-01-29	Asia	United Arab Emirates	United Arab Emirates	?	Asia	United Arab Emirates	United Arab Emirates	genome	29903	Human	9	Male	19B	A	S	Mohammed Bin Rashid University of Medicine and Health Sciences	Al Jalila Genomics Center	Ahmad Abou Tayoun, Tom Loney, Hamda Khansaheb, Sathishkumar Ramaswamy, Divinlal Harilal, Zulfa Omar Deesi, Rupa Murthy Varghese, Hanan Al Suwaidi, Abdulmajeed Alkhaja, Mohammed Uddin, Rifat Hamoudi, Rabih Halwani, Abiola Catherine Senok, Qutayba Hamid, Norbert Nowotny, Alawi Alsheikh-Ali	?	?	?	2020-05-03	?	?
hCoV-19/USA/CA-CDC-4/2020	A1a	betacoronavirus	EPI_ISL_408009	?	2020-01-29	North America	USA	California	?	North America	USA	California	genome	29882	Human	57	Female	19A	B.1.36.10	L	California Department of Health	Pathogen Discovery, Respiratory Viruses Branch, Division of Viral Diseases, Centers for Disease Control and Prevention	Krista Queen, Jing Zhang, Yan Li, Ying Tao, Anna Uehara, Clinton Paden, Xiaoyan Lu, Brian Lynch, Senthil Kumar K. Sakthivel, Brett L. Whitaker, Shifaq Kamili, Lijuan Wang, Janna' R. Murray, Susan I. Gerber, Stephen Lindstrom, Suxiang Tong	?	?	?	2020-02-07	?	?
hCoV-19/Australia/SA0214/2020	A1a	betacoronavirus	EPI_ISL_468032	?	2020-01-30	Oceania	Australia	South Australia	?	Oceania	Australia	South Australia	genome	29900	Human	?	?	19A	B.1	O	SA Pathology	SA Pathology	Lex Leong, Chuan Kok Lim, Mark Turra, Ivan Bastian, Geoff Higgins	?	?	?	2020-06-16	?	?
hCoV-19/Australia/SA0305/2020	A1a	betacoronavirus	EPI_ISL_468037	?	2020-01-30	Oceania	Australia	South Australia	?	Oceania	Australia	South Australia	genome	29899	Human	?	?	19A	B.1	O	SA Pathology	SA Pathology	Lex Leong, Chuan Kok Lim, Mark Turra, Ivan Bastian, Geoff Higgins	?	?	?	2020-06-16	?	?
hCoV-19/Australia/VPRL014/2020	A1a	betacoronavirus	EPI_ISL_455603	?	2020-01-30	Oceania	Australia	South Australia	?	Oceania	Australia	South Australia	genome	29783	Human	?	?	19A	B.1	O	SA Pathology	VPRL	Beard, MR., Van Der Hoek, K., Lim, C.K., Leong, L.E.X., Coldbeck-Shackley, R., Shue, B., Kirby, E., Merrett, J., Llamas, B.	?	?	?	2020-06-01	?	?
hCoV-19/UnitedArabEmirates/skmc-920568379/2020	A1a	betacoronavirus	EPI_ISL_582608	?	2020-01-30	Asia	United Arab Emirates	United Arab Emirates	?	Asia	United Arab Emirates	United Arab Emirates	genome	29782	Human	38	Female	19B	A	S	Sheikh Khalifa Medical City	Molecular/Surveillance lab Sheikh Khalifa Medical City	Amirtharaj Francis, Sajeed Abdul, Hala Imambaccus, Sahar Almarzooqi, Hiba Saud, Stefan Weber	?	?	?	2020-10-16	?	?
hCoV-19/Australia/VIC13/2020	A1a	betacoronavirus	EPI_ISL_419733	?	2020-01-31	Oceania	Australia	Victoria	?	Oceania	Australia	Victoria	genome	29868	Human	47	Female	19B	A	S	Victorian Infectious Diseases Reference Laboratory (VIDRL)	Victorian Infectious Diseases Reference Laboratory and Microbiological Diagnostic Unit Public Health Laboratory, Doherty Institute	Caly L., Seemann T., Sait, M., Schultz M., Druce J., Sherry, N.	?	?	?	2020-04-03	?	?
hCoV-19/Belgium/GHB-03021/2020	A1a	betacoronavirus	EPI_ISL_407976	?	2020-02-03	Europe	Belgium	Leuven	?	Asia	China	Hubei	genome	29857	Human	54	Male	19B	A	S	KU Leuven, Clinical and Epidemiological Virology	KU Leuven, Clinical and Epidemiological Virology	Bert Vanmechelen, Elke Wollants, Annabel Rector, Els Keyaerts, Lies Laenen, Marc Van Ranst, and Piet Maes	?	?	?	2020-02-07	?	?
hCoV-19/Thailand/SI201712-NT/2020	A1a	betacoronavirus	EPI_ISL_437617	?	2020-02-03	Asia	Thailand	Thailand	?	Asia	Thailand	Thailand	genome	29815	Human	?	?	19A	B	O	unknown	Faculty of Medicine	Rodpan,A., Joyjinda,Y., Wacharapluesadee,S., Buathong,R., Ghai,S., Petcharat,S., Bunprakob,S., Sirichan,N., Prasithsirikul,W., Mungaomklang,A., Plipat,T. and Hemachudha,T.	?	?	?	2020-05-08	?	?
hCoV-19/Australia/QLD03/2020	A1a	betacoronavirus	EPI_ISL_410717	?	2020-02-05	Oceania	Australia	Queensland	Gold Coast	Oceania	Australia	Queensland	genome	29865	Human	8	Male	19B	A	S	Pathology Queensland	Public Health Virology Laboratory	Ben Huang, Alyssa Pyke, Amanda De Jong, Andrew Van Den Hurk, Carmel Taylor, David Warrilow, Doris Genge, Elisabeth Gamez, Glen Hewitson, Ian Maxwell Mackay, Inga Sultana, Jamie McMahon, Jean Barcelon, Judy Northill, Mitchell Finger, Natalie Simpson, Neelima Nair, Peter Burtonclay, Peter Moore, Sarah Wheatley, Sean Moody, Sonja Hall-Mendelin, Timothy Gardam, and Frederick Moore.	?	?	?	2020-02-18	?	?
hCoV-19/Singapore/16/2020	A1a	betacoronavirus	EPI_ISL_418997	?	2020-02-06	Asia	Singapore	Singapore	Singapore	Asia	Singapore	Singapore	genome	29475	Human	39	Female	19A	B	S	National Public Health Laboratory, National Centre for Infectious Diseases	National Public Health Laboratory, National Centre for Infectious Diseases	Mak TM, Octavia S, Cui L, Lin RTP	?	?	?	2020-04-01	?	?
hCoV-19/Australia/VIC07/2020	A1a	betacoronavirus	EPI_ISL_416415	?	2020-02-08	Oceania	Australia	Victoria	Melbourne	Oceania	Australia	Victoria	genome	29865	Human	25	Female	19B	A	S	Victorian Infectious Diseases Reference Laboratory (VIDRL)	Victorian Infectious Diseases Reference Laboratory and Microbiological Diagnostic Unit Public Health Laboratory, Doherty Institute	Caly L., Seemann T., Schultz M., Druce J., Taiaroa, G.	?	?	?	2020-03-20	?	?
hCoV-19/SaudiArabia/553/2020	A1a	betacoronavirus	EPI_ISL_490002	?	2020-02-13	Asia	Saudi Arabia	Saudi Arabia	?	Asia	Saudi Arabia	Saudi Arabia	genome	29903	Human	?	?	20C	B.1	GH	King Fahad Medical City	King Fahad Medical City	Alosaimi,B., Naeem,A., Alghoraibi,M., Enani,M.	?	?	?	2020-07-14	?	?
hCoV-19/SouthKorea/KCDC2026/2020	A1a	betacoronavirus	EPI_ISL_471442	?	2020-02-19	Asia	South Korea	South Korea	?	Asia	South Korea	South Korea	genome	29875	Human	19	Female	19A	B.41	V	Division of Viral Diseases, Center for Laboratory Control of Infectious Diseases, Korea Centers for Diseases Control and Prevention	Division of Viral Diseases, Center for Laboratory Control of Infectious Diseases, Korea Centers for Diseases Control and Prevention	Jeong-Min Kim, Yoon-Seok Chung, Namjoo Lee, Sang Hee Woo, Hye-Jun Jo, Heui Man Kim, Jun-Sub Kim, Dong Hyun Song, Daesang Lee, Seong Tae Jeong, Myung Guk Han	?	?	?	2020-06-21	?	?
hCoV-19/SouthKorea/KCDC2068/2020	A1a	betacoronavirus	EPI_ISL_497969	?	2020-02-19	Asia	South Korea	South Korea	?	Asia	South Korea	South Korea	genome	29840	Human	46	Female	19A	B.41	V	Division of Viral Diseases, Center for Laboratory Control of Infectious Diseases, Korea Centers for Diseases Control and Prevention	Division of Viral Diseases, Center for Laboratory Control of Infectious Diseases, Korea Centers for Diseases Control and Prevention	Jeong-Min Kim, Yoon-Seok Chung, Namjoo Lee, Sang Hee Woo, Hye-Jun Jo, Heui Man Kim, Jun-Sub Kim, Dong Hyun Song, Daesang Lee, Seong Tae Jeong, Myung Guk Han	?	?	?	2020-07-26	?	?
hCoV-19/Iran/Tehran-08/2020	A1a	betacoronavirus	EPI_ISL_862078	?	2020-02-20	Asia	Iran	Tehran	?	Asia	Iran	Tehran	genome	29903	Human	?	Male	19A	B.4	O	National Influenza Center, Virology Department	National Influenza Center	A Nejati, J Yavarian,K Sadeghi, NZ Shafiei Jandaghi, V Salimi, N Ghavvami,F Ajaminejad and T Mokhtari Azad	?	?	?	2021-01-24	?	?
hCoV-19/Iran/Tehran-09/2020	A1a	betacoronavirus	EPI_ISL_862077	?	2020-02-20	Asia	Iran	Tehran	?	Asia	Iran	Tehran	genome	29903	Human	25	Male	19A	B.4	O	National Influenza Center, Virology Department	National Influenza Center	J Yavarian,K Sadeghi, NZ Shafiei Jandaghi, V Salimi, A Nejati, N Ghavvami,F Ajaminejad and T Mokhtari Azad	?	?	?	2021-01-24	?	?
hCoV-19/Australia/NT04/2020	A1a	betacoronavirus	EPI_ISL_419833	?	2020-02-22	Oceania	Australia	Northern Territory	?	Oceania	Australia	Northern Territory	genome	29865	Human	?	?	19A	B.28	O	Royal Darwin Hospital	Victorian Infectious Diseases Reference Laboratory and Microbiological Diagnostic Unit Public Health Laboratory, Doherty Institute	Meumann, E., Seemann T., Sait, M., Schultz M., Caly L., Druce J.	?	?	?	2020-04-03	?	?
hCoV-19/Australia/WA11/2020	A1a	betacoronavirus	EPI_ISL_420456	?	2020-02-22	Oceania	Australia	Western Australia	Perth	Oceania	Australia	Western Australia	genome	29800	Human	78	Male	19A	B.1	O	PathWest Laboratory Medicine WA	PathWest Laboratory Medicine WA	Chisha Sikazwe, Jurissa Lang, Avram Levy, David Smith and David Speers	?	?	?	2020-04-06	?	?
hCoV-19/Australia/NT05/2020	A1a	betacoronavirus	EPI_ISL_419835	?	2020-02-24	Oceania	Australia	Northern Territory	?	Oceania	Australia	Northern Territory	genome	29894	Human	?	?	19A	B.5	O	Royal Darwin Hospital	Victorian Infectious Diseases Reference Laboratory and Microbiological Diagnostic Unit Public Health Laboratory, Doherty Institute	Meumann, E., Seemann T., Sait, M., Schultz M., Caly L., Druce J.	?	?	?	2020-04-03	?	?
hCoV-19/Australia/VIC15/2020	A1a	betacoronavirus	EPI_ISL_419735	?	2020-02-24	Oceania	Australia	Victoria	?	Oceania	Australia	Victoria	genome	29872	Human	25	Female	19A	B	O	Victorian Infectious Diseases Reference Laboratory (VIDRL)	Victorian Infectious Diseases Reference Laboratory and Microbiological Diagnostic Unit Public Health Laboratory, Doherty Institute	Caly L., Seemann T., Sait, M., Schultz M., Druce J., Sherry, N.	?	?	?	2020-04-03	?	?
hCoV-19/Oman/RESP-20-837/2020	A1a	betacoronavirus	EPI_ISL_457704	?	2020-02-24	Asia	Oman	Muscat	?	Asia	Oman	Muscat	genome	29903	Human	42	Female	19A	B.4	O	Oman-NIC	Oman-NIC	Samira Al-Maruqi, Fahad Zadjali, Amina Al Jardani, Khulood Al-Mammary, Hanan Al-kindi, Fatma BaAlawi, Hamida AL Barwani, Zeyana AL-Dahmani, Intisar Al-Shukri, Aisha Al-Busaidi, Aisha Al-Amri, Ahlam Al-Amri, Mohammed Al-Tobi, Samiha Al Kharusi, Abdulla Balkhair	?	?	?	2020-06-02	?	?
hCoV-19/Taiwan/TSGH-26/2020	A1a	betacoronavirus	EPI_ISL_447252	?	2020-02-25	Asia	Taiwan	New Taipei City	?	Asia	Taiwan	New Taipei City	genome	29939	Human	31	Female	19A	B.4	O	TSGH-CP molecular lab	TSGH-CP molecular lab	Cherng-Lih Perng, Ming-Jr JIAN, Chih-Kai Chang, Jung-Chung Lin, Kuo-Ming Yeh, Chien-Wen Chen, Sheng-Kang Chiu, Hsing-Yi Chung, Shih-Hung Tsai, Kuo-Sheng Hung, Tien-Yao Chang, Feng-Yee Chang, Hung-Sheng Shang	?	?	?	2020-05-17	?	?
hCoV-19/Sweden/20-04736/2020	A1a	betacoronavirus	EPI_ISL_475544	?	2020-02-26	Europe	Sweden	Uppsala	?	Europe	Sweden	Uppsala	genome	29903	Human	53	Female	19A	B.4	L	Karolinska Universitetslaboratoriet	The Public Health Agency of Sweden	Oskar Karlsson Lindsjo, Maria Lind Karlberg, Mattias Haukland, Reza Advani, Olov Svartstrom, Anna-Malin Linde, Sandra Broddesson, Shaman Muradrasoli, Anna Risberg, Karin Tegmark-Wisell	?	?	?	2020-06-23	?	?
hCoV-19/Australia/WA34/2020	A1a	betacoronavirus	EPI_ISL_470851	?	2020-02-27	Oceania	Australia	Western Australia	?	Oceania	Australia	Western Australia	genome	29803	Human	80	Female	19A	B.28	O	PathWest Laboratory Medicine WA	PathWest Laboratory Medicine WA	Chisha Sikazwe, Jurissa Lang, Avram Levy, David Smith and David Speers	?	?	?	2020-06-19	?	?
hCoV-19/Georgia/MM202054/2020	A1a	betacoronavirus	EPI_ISL_2896259	?	2020-02-27	Asia	Georgia	Georgia (Asia)	?	Asia	Georgia	Georgia (Asia)	genome	29833	Human	?	?	19A	B	V	Department of Virology, Molecular Biology and Genome Research	Department of Virology, Molecular Biology and Genome Research	Kotorashvili,A., Kotaria,N., Murtskhvaladze,M.	?	?	?	2020-03-22	?	?
hCoV-19/Israel/CVL-n896/2020	A1a	betacoronavirus	EPI_ISL_649094	?	2020-02-27	Asia	Israel	Central District	Rishon-Letsion	Asia	Israel	Central District	genome	29817	Human	?	?	20B	B.1.1	GR	Israel Central Virology laboratory	Israel Central Virology laboratory	Neta Zuckerman, Efrat Dahan Bucris, Oran Erster, Ella Mendelson, Michal Mandelboim	?	?	?	2020-11-22	?	?
hCoV-19/Morocco/refstage1/2020	A1a	betacoronavirus	EPI_ISL_476559	?	2020-02-27	Africa	Morocco	Morocco	?	Africa	Morocco	Morocco	genome	29821	Human	?	?	20A	B.1	G	unknown	Laboratoire Sciences et Technologies de la SantÃ© (STS) Institut SupÃ©rieur des Sciences de la SantÃ© UniversitÃ© Hassan 1er, Settat, Morocco	Hajar Lemriss, SanaÃ¢ Lemriss, Amal Souiri, Narjis Amar, Mustapha Mouallif, Touria Essayagh, Jawad Bouzid, SaÃ¢d EL Kabbaj, Abderraouf Hilali	?	?	?	2020-06-25	?	?
hCoV-19/NewZealand/20VR0174/2020	A1a	betacoronavirus	EPI_ISL_413490	?	2020-02-27	Oceania	New Zealand	Auckland	Auckland	Asia	Iran	Iran	genome	29782	Human	?	Female	19A	B.4	O	Auckland Hospital	Institute of Environmental Science and Research (ESR)	Matt Storey, Xiaoyun Ren, Gary McAuliffe, Sally Roberts, Matthew Blakiston, Erasmus Smit, Lauren Jelly, Joep de Ligt	?	?	?	2020-03-05	?	?
hCoV-19/Panama/328941/2020	A1a	betacoronavirus	EPI_ISL_496617	?	2020-02-27	North America	Panama	Panama Center	Amelia Denis de Icaza	North America	USA	USA	genome	29240	Human	37	Female	19B	A.1	S	Gorgas Memorial Laboratory of Health Studies	Gorgas Memorial Laboratory of Health Studies	Danilo Franco, Claudia Gonzalez Sandra Lopez-Verges, Alexander A Martinez	?	?	?	2020-07-24	?	?
hCoV-19/UnitedArabEmirates/skmc-003/2020	A1a	betacoronavirus	EPI_ISL_582625	?	2020-02-27	Asia	United Arab Emirates	United Arab Emirates	?	Asia	United Arab Emirates	United Arab Emirates	genome	29782	Human	52	Male	19A	B.53	L	Sheikh Khalifa Medical City	Molecular/Surveillance lab Sheikh Khalifa Medical City	Amirtharaj Francis, Sajeed Abdul, Hala Imambaccus, Sahar Almarzooqi, Hiba Saud, Stefan Weber	?	?	?	2020-10-16	?	?
hCoV-19/Australia/NSW05/2020	A1a	betacoronavirus	EPI_ISL_412975	?	2020-02-28	Oceania	Australia	New South Wales	Sydney	Asia	Iran	Iran	genome	29782	Human	43	Male	19A	B.4	O	Centre for Infectious Diseases and Microbiology Laboratory Services	NSW Health Pathology - Institute of Clinical Pathology and Medical Research; Westmead Hospital; University of Sydney	Eden J-S, Carter I, Rahman H, Holmes EC, Rockett R, Oâ€™Sullivan MV, Sintchenko V, Chen SC, Maddocks S, Kok J and Dwyer DE for the 2019-nCoV Study Group	?	?	?	2020-03-02	?	?
hCoV-19/Japan/PG-0076/2020	A1a	betacoronavirus	EPI_ISL_479829	?	2020-02-28	Asia	Japan	Hokkaido	?	Asia	Japan	Hokkaido	genome	29848	Human	?	?	19A	B.12	L	Sapporo City Institute of Public Health	Pathogen Genomics Center, National Institute of Infectious Diseases	Tsuyoshi Sekizuka, Asami Ohnishi, Kentaro Itokawa, Rina Tanaka, Masanori Hashino, Hajime Kamiya, Motoi Suzuki, Makoto Kuroda	?	?	?	2020-07-01	?	?
hCoV-19/Senegal/003/2020	A1a	betacoronavirus	EPI_ISL_418206	?	2020-02-28	Africa	Senegal	Dakar	?	Africa	Senegal	Dakar	genome	29768	Human	33	Male	20C	B.1.356	GH	Institut Pasteur Dakar	Institut Pasteur de Dakar	Ndongo Dia, Ousmane Faye, Amadou Alpha Sall	?	?	?	2020-03-29	?	?
hCoV-19/Brazil/SP-05/2020	A1a	betacoronavirus	EPI_ISL_414016	?	2020-02-29	South America	Brazil	SÃ£o Paulo	SÃ£o Paulo	South America	Brazil	SÃ£o Paulo	genome	29866	Human	37	Female	20A	B.1	G	Hospital SÃ£o Joaquim Beneficencia Portuguesa	Instituto Adolfo Lutz, Interdiciplinary Procedures Center, Strategic Laboratory	Claudio Tavares Sacchi, Claudia Regina GonÃ§alves, Audrey Cilli, Carlos Henrique Camargo, Maria do Carmo Sampaito Tavares Timenetsky, Daniela Bernardes Borges da Silva, Terezinha Maria de Paiva, Ester Cerdeira Sabino	?	?	?	2020-03-10	?	?
hCoV-19/Greece/127_HPI/2020	A1a	betacoronavirus	EPI_ISL_430469	?	2020-02-29	Europe	Greece	Athens	?	Europe	Greece	Athens	genome	29891	Human	62	Male	20A	B.1	G	Hellenic Pasteur Institute, Public Health Laboratories	Hellenic Pasteur Institute, Public Health Laboratories, Unit of Bioinformatics and Applied Genomics	Vasiliki Pogka, Timokratis Karamitros, Athanasios Kossyvakis, Antonios Kalliaropoulos, Horefti Elina, Evangelidou Maria, Androniki Voulgari-Kokota, Aspasia Kontou, Andreas Mentis	?	?	?	2020-04-27	?	?
hCoV-19/Switzerland/GE-HUG-VD0503/2020	A1a	betacoronavirus	EPI_ISL_415459	?	2020-02-29	Europe	Switzerland	Vaud	?	Europe	Switzerland	Vaud	genome	29892	Human	39	?	20B	B.1.1.29	GR	University Hospitals of Geneva Laboratory of Virology	University Hospitals of Geneva Laboratory of Virology	Laubscher F.	?	?	?	2020-03-17	?	?
hCoV-19/USA/GA_2742/2020	A1a	betacoronavirus	EPI_ISL_419557	?	2020-02-29	North America	USA	Georgia	?	North America	USA	Georgia	genome	29882	Human	15	Male	20B	B.1.1.61	GR	GA Department of Public Health Laboratory	Pathogen Discovery, Respiratory Viruses Branch, Division of Viral Diseases, Centers for Disease Control and Prevention	Ying Tao, Jing Zhang, Krista Queen, Anna Uehara, Clinton R. Paden, Yan Li, Haibin Wang, Jasmine Padilla, Justin Lee, Suxiang Tong	?	?	?	2020-04-02	?	?
hCoV-19/Zimbabwe/ZW-25/2020	A1a	betacoronavirus	EPI_ISL_647977	?	2020-03-01	Africa	Zimbabwe	Zimbabwe	?	Africa	Zimbabwe	Zimbabwe	genome	29733	Human	36	Male	20C	B.1	GH	National Microbiology Reference Laboratory	Quadram Institute Bioscience	Thanh Le Viet, Andrew J. Page, Justin Oâ€™Grady, Gemma Kay, David Baker, Gaetan Thilliez, Ana-Victoria Gutierrez, Robert Kingsley, Leonardo de Oliveira Martins, Sekesai Zinyowera, Tatenda Takawira, Muchaneta Mugabe, Gibson Mhlanga, Portia Manangazira, Andrew Tarupiwa, Hlanai Gumbo, Agnes Juru, Charles Nyagupe, Alexander Goredema, Isaac Phiri, Barbra Murwira, Beuty Makamure, Tapfumanei Mashe	?	?	?	2020-11-20	?	?
hCoV-19/Zimbabwe/ZW-29/2020	A1a	betacoronavirus	EPI_ISL_647978	?	2020-03-01	Africa	Zimbabwe	Zimbabwe	?	Africa	Zimbabwe	Zimbabwe	genome	29733	Human	31	Male	20C	B.1.516	GH	National Microbiology Reference Laboratory	Quadram Institute Bioscience	Thanh Le Viet, Andrew J. Page, Justin Oâ€™Grady, Gemma Kay, David Baker, Gaetan Thilliez, Ana-Victoria Gutierrez, Robert Kingsley, Leonardo de Oliveira Martins, Sekesai Zinyowera, Tatenda Takawira, Muchaneta Mugabe, Gibson Mhlanga, Portia Manangazira, Andrew Tarupiwa, Hlanai Gumbo, Agnes Juru, Charles Nyagupe, Alexander Goredema, Isaac Phiri, Barbra Murwira, Beuty Makamure, Tapfumanei Mashe	?	?	?	2020-11-20	?	?
hCoV-19/Kuwait/KU09/2020	A1a	betacoronavirus	EPI_ISL_416541	?	2020-03-02	Asia	Kuwait	Kuwait	Dasman	Asia	Kuwait	Kuwait	genome	29902	Human	?	?	19A	B.4	O	Dasman Diabetes Institute and Virology Laboratory Ministry of Health	Dasman Diabetes Institute	Fahd Al-Mulla, Sumi John, Rasheeba Iqbal, Motasem Melhem, Ebaa AlOzairi, Sara Al-Qabandi, Qais Al-Duwairi	?	?	?	2020-03-23	?	?
hCoV-19/Kuwait/KU12/2020	A1a	betacoronavirus	EPI_ISL_416458	?	2020-03-02	Asia	Kuwait	Kuwait	Hawali	Asia	Kuwait	Kuwait	genome	29894	Human	?	?	19A	B.4	O	Virology laboratory Ministry of Health Kuwait sequenced at Dasman Diabetes Institute	Dasman Diabetes Institute	Fahd Al-Mulla, Sumi John, Sara Alqabandi, Rasheeba iqbal, Motasem Melhem, Ebaa alOzairi, Qais Al-Duwairi	?	?	?	2020-03-22	?	?
hCoV-19/Kuwait/KU17/2020	A1a	betacoronavirus	EPI_ISL_416542	?	2020-03-02	Asia	Kuwait	Kuwait	Dasman	Asia	Kuwait	Kuwait	genome	29893	Human	?	?	19A	B.4	O	Dasman Diabetes Institute	Dasman Diabetes Institute	Fahd Al-Mulla, Sumi John, Rasheeba Iqbal, Motasem Melhem, Ebaa AlOzairi, Sara Al-Qabandi, Qais Al-Duwairi	?	?	?	2020-03-23	?	?
hCoV-19/France/ARA-6048/2020	A1a	betacoronavirus	EPI_ISL_681262	?	2020-03-04	Europe	France	Auvergne-RhÃ´ne-Alpes	Lyon	Europe	France	Auvergne-RhÃ´ne-Alpes	genome	29894	Human	53	Male	20A	B.1	G	CNR Virus des Infections Respiratoires - France SUD	CNR Virus des Infections Respiratoires - France SUD	Antonin Bal, Gregory Destras, Gwendolyne Burfin, Solenne Brun, Martine Valette, Bruno Lina, Laurence Josset	?	?	?	2020-12-07	?	?
hCoV-19/USA/NJ_3201/2020	A1a	betacoronavirus	EPI_ISL_424901	?	2020-03-04	North America	USA	New Jersey	?	North America	USA	New Jersey	genome	29882	Human	?	?	20C	B.1	GH	NJ Public Health and Environmental Laboratories	Pathogen Discovery, Respiratory Viruses Branch, Division of Viral Diseases, Centers for Disease Control and Prevention	Ying Tao, Clinton R. Paden, Jing Zhang, Krista Queen, Anna Uehara, Yan Li, Haibin Wang, Mary S. Keckler, Alison S. Laufer Halpin, Christopher A. Elkins, Suxiang Tong	?	?	?	2020-04-13	?	?
hCoV-19/Hangzhou/HZCDC6224/2020	A1a	betacoronavirus	EPI_ISL_482576	?	2020-03-06	Asia	China	Zhejiang	Hangzhou	Asia	China	Zhejiang	genome	29836	Human	39	Female	19A	B	V	Hangzhou Center for Diseases Control and Prevention	Hangzhou Center for Diseases Control and Prevention	Jun Li, Haoqiu Wang, Lingfeng Mao, Hua Yu, Xinfen Yu, Zhou Sun, Xin Qian, Shuchang Chen, Junfang Chen, Xuchu Wang	?	?	?	2020-07-04	?	?
hCoV-19/SouthAfrica/R03006/2020	A1a	betacoronavirus	EPI_ISL_417186	?	2020-03-07	Africa	South Africa	KwaZulu-Natal	?	Africa	South Africa	KwaZulu-Natal	genome	29903	Human	38	Male	20A	B.1.36.36	G	National Institute for Communicable Diseases of the National Health Laboratory Service	National Institute for Communicable Diseases of the National Health Laboratory Service	Allam M, Kwenda S, van Heusden P, Khumalo Z, Mohale T, Subramoney K, von Gottberg, A, Ismail A, Bhiman JN	?	?	?	2020-03-24	?	?
hCoV-19/USA/MA-MGH-00420/2020	A1a	betacoronavirus	EPI_ISL_460245	?	2020-03-07	North America	USA	Massachusetts	?	North America	USA	Massachusetts	genome	29869	Human	?	?	20A	B.1	GH	Massachusetts General Hospital	Infectious Disease Program, Broad Institute of Harvard and MIT	Lemieux,J.E., Siddle,K.J., Shaw,B., Adams,G., Pierce,V., Turbett,S., Anahtar,M., Branda,J., Slater,D., Harris,J., Lin,A.E., Gladden-Young,A., Lagerborg,K., Rudy,M., DeRuff,K., Carter,A., Normandin,E., Bauer,M., Reilly,S., Tomkins-Tinch,C., Loreth,C., Chaluvadi,S., Neumann,A., Cusick,C., Chapman,S.B., Gnirke,A., Flowers,K., Cerrato,F., Birren,B.W., Gallagher,G., Smole,S., Park,D.J., MacInnis,B.L.,…	?	?	?	2020-05-26	?	?
hCoV-19/Curacao/CW-RIVM-10092/2020	A1a	betacoronavirus	EPI_ISL_547450	?	2020-03-10	South America	Curacao	Curacao	?	South America	Curacao	Curacao	genome	29782	Human	41	Male	19A	B.27	L	Dutch COVID-19 response team	National Institute for Public Health and the Environment (RIVM)	Adam Meijer, Harry Vennema, Jeroen Cremer, Sharon van den Brink, Bas van der Veer, AnneMarie van den Brandt, Florian Zwagemaker, Dennis Schmitz, Chantal Reusken, on behalf of the national COVID-19 response team	?	?	?	2020-09-24	?	?
hCoV-19/Iran/Q111/2020	A1a	betacoronavirus	EPI_ISL_637102	?	2020-03-10	Asia	Iran	Iran	?	Asia	Iran	Iran	genome	29897	Human	52	Female	19A	B.4	O	Indian Council of Medical Research-National Institute of Virology, Microbial Containment Complex	Indian Council of Medical Research-National Institute of Virology, Microbial Containment Complex	Pragya D. Yadav, Gururaj Rao Deshpande,Padinjaremattathil Thankappan Ullas, Varsha Potdar, Prasad Sarkale,Dimpal A. Nyayanit,Anita Shete-Aich,Priya Abraham	?	?	?	2020-11-16	?	?
hCoV-19/SriLanka/COV53/2020	A1a	betacoronavirus	EPI_ISL_428671	?	2020-03-10	Asia	Sri Lanka	Sri Lanka	?	Asia	Sri Lanka	Sri Lanka	genome	29903	Human	58	Male	20B	B.1.1	GR	Centre for Dengue Research	Centre for Dengue Research	Chandima Jeewandara, Dinuka Ariyatane, Laksiri Gomes, Deshni Jayathilaka, Diyanath Ranasinghe, Ananda Wijewickrama, Eranga Narangoda, Damayanthi Tdampitiya, Neelika Malavige	?	?	?	2020-04-21	?	?
hCoV-19/USA/NM-CDC-KCDB-3705/2020	A1a	betacoronavirus	EPI_ISL_812199	?	2020-03-10	North America	USA	New Mexico	?	North America	USA	New Mexico	genome	29903	Human	66	Female	20C	B.1	GH	NM Dept. Health, Scientific Laboratory Division	Pathogen Discovery, Respiratory Viruses Branch, Division of Viral Diseases, Centers for Disease Control and Prevention	Yan Li, Ying Tao, Anna Montmayeur, Jing Zhang, Brian Lynch, Krista Queen, Anna Uehara, Rachel Marine, Peter Cook, Clinton R. Paden, Haibin Wang, Suxiang Tong	?	?	?	2021-01-13	?	?
hCoV-19/Austria/CeMM0121/2020	A1a	betacoronavirus	EPI_ISL_437978	?	2020-03-11	Europe	Austria	Tyrol	Ischgl	Europe	Austria	Tyrol	genome	29812	Human	19	Female	20C	B.1.516	GH	Institut fÃ¼r Virologie am Department fÃ¼r Hygiene, Mikrobiologie und Public Health	Bergthaler laboratory, CeMM Research Center for Molecular Medicine of the Austrian Academy of Sciences	Alexandra Popa, Benedikt Agerer, Henrique Colaco, Lukas Endler, Jakob-Wendelin Genger, Alexander Lercher, Mark Smyth, Thomas Penz, Michael Schuster, Jan Laine, Martin Senekowitsch, Judith Aberle, Stephan Aberle, Elisabeth Puchhammer-Stoeckl, Manfred Nairz, Guenter Weiss, Wegene Borena, Dorothee von Laer, Christoph Bock, Andreas Bergthaler	?	?	?	2020-05-12	?	?
hCoV-19/Bolivia/26954/2020	A1a	betacoronavirus	EPI_ISL_837572	?	2020-03-11	South America	Bolivia	Oruro	?	South America	Bolivia	Oruro	genome	29730	Human	?	?	20B	B.1.1	GR	Centro Nacional de Enfermedades Tropicales (CENETROP)	Laboratory of Respiratory Viruses and Measles, Oswaldo Cruz Institute, FIOCRUZ	Paola Resende, Roxana Loayza, Cinthia Avila, Luciana Appolinario, Fernando Motta, Anna Carolina Paixao, Ana Carolina Mendonca, Marilda Siqueira on behalf of the Fiocruz COVID-19 Genomic Surveillance Network	?	?	?	2021-01-18	?	?
hCoV-19/Brunei/2/2020	A1a	betacoronavirus	EPI_ISL_435674	?	2020-03-11	Asia	Brunei	Brunei	?	Asia	Brunei	Brunei	genome	29705	Human	12	Male	19A	B.6	O	National Virology Reference Laboratory	National Public Health Laboratory, National Centre for Infectious Diseases	Mak Tze Minn, Octavia Sophie, Chavatte Jean-Marc, Zaini Zainun, Taib Surita, Cui Lin, Lin Raymond Tzer Pin	?	?	?	2020-05-05	?	?
hCoV-19/Brunei/3/2020	A1a	betacoronavirus	EPI_ISL_435675	?	2020-03-11	Asia	Brunei	Brunei	?	Asia	Brunei	Brunei	genome	29837	Human	5	Male	19A	B.6	O	National Virology Reference Laboratory	National Public Health Laboratory, National Centre for Infectious Diseases	Mak Tze Minn, Octavia Sophie, Chavatte Jean-Marc, Zaini Zainun, Taib Surita, Cui Lin, Lin Raymond Tzer Pin	?	?	?	2020-05-05	?	?
hCoV-19/Cyprus/001/2020	A1a	betacoronavirus	EPI_ISL_463741	?	2020-03-11	Europe	Cyprus	Cyprus	?	Europe	Cyprus	Cyprus	genome	29875	Human	36	Female	20B	B.1.1	GR	Department of Molecular Virology, Cyprus Institute of Neurology and Genetics	Department of Molecular Virology, Cyprus Institute of Neurology and Genetics	Jan Richter, George Krashias, Christina Tryfonos, Stavros Bashiardes, Dana Koptides, Christina Christodoulou	?	?	?	2020-06-10	?	?
hCoV-19/Mexico/PUE-InDRE-05/2020	A1a	betacoronavirus	EPI_ISL_424672	?	2020-03-11	North America	Mexico	Puebla	?	North America	Mexico	Puebla	genome	29873	Human	31	Male	20A	B.1	G	Laboratorio Estatal de Salud Publica del Estado de Puebla	Instituto de Diagnostico y Referencia Epidemiologicos	Fabiola GarcÃ©s Ayala, Gisela Barrera Badillo, Irma LÃ³pez MartÃ­nez, Lucia HernÃ¡ndez Rivas, Edgar Mendieta Condado, Adnan Araiza RodrÃ­guez, Celia Boukadida, Santiago Avila RÃ­os, Mario MÃºjica SÃ¡nchez, JosÃ© Arturo MartÃ­nez Orozco,Eduardo Becerril Vargas, Joel Armando VÃ¡zquez PÃ©rez, Victor Hugo Borja Aburto, ConcepciÃ³n Grajales MuÃ±iz, Cesar RaÃºl GonzÃ¡lez Bonilla, Carolina GonzÃ¡lez Tor…	?	?	?	2020-04-13	?	?
hCoV-19/NewZealand/20VR0712/2020	A1a	betacoronavirus	EPI_ISL_456163	?	2020-03-11	Oceania	New Zealand	Lakes	?	Oceania	New Zealand	Lakes	genome	29783	Human	?	?	20B	B.1.1	GR	PathLab Bay of Plenty	Institute of Environmental Science and Research (ESR)	Matt Storey, Xiaoyun Ren, Anja Werno, Antje van der Linden, Arlo Upton, Chris Mansell, David Hammer, Dragana Drinkovic, Erasmus Smit, Gary McAuliffe, Hana Sofia Andersson, James Ussher, Jill Sherwood, Josh Freeman, Julia Howard, Juliet Elvy, Mary DeAlmeida, Matt Blakiston, Matthew Rogers, Max Bloomfield, Michael Addidle, Michelle Balm, Sally Roberts, Sarah Jefferies, Sharmini Muttaiyah, Susan Mor…	?	?	?	2020-06-02	?	?
hCoV-19/Australia/TAS122/2020	A1a	betacoronavirus	EPI_ISL_522588	?	2020-03-12	Oceania	Australia	Tasmania	?	Oceania	Australia	Tasmania	genome	29802	Human	?	?	19B	A.1	S	Royal Hobart Hospital Microbiology Department	MDU-PHL	Cooley L., van Haeften R., Seemann T., Sait M., Schultz, M.B., Sherry N.	?	?	?	2020-08-26	?	?
hCoV-19/Curacao/CW-RIVM-10100/2020	A1a	betacoronavirus	EPI_ISL_547453	?	2020-03-12	South America	Curacao	Curacao	?	South America	Curacao	Curacao	genome	29782	Human	68	Male	19A	B.55	L	Dutch COVID-19 response team	National Institute for Public Health and the Environment (RIVM)	Adam Meijer, Harry Vennema, Jeroen Cremer, Sharon van den Brink, Bas van der Veer, AnneMarie van den Brandt, Florian Zwagemaker, Dennis Schmitz, Chantal Reusken, on behalf of the national COVID-19 response team	?	?	?	2020-09-24	?	?
hCoV-19/Aruba/AW-RIVM-10101/2020	A1a	betacoronavirus	EPI_ISL_547445	?	2020-03-13	South America	Aruba	Aruba	?	South America	Aruba	Aruba	genome	29782	Human	1	Female	19A	B.40	V	Dutch COVID-19 response team	National Institute for Public Health and the Environment (RIVM)	Adam Meijer, Harry Vennema, Jeroen Cremer, Sharon van den Brink, Bas van der Veer, AnneMarie van den Brandt, Florian Zwagemaker, Dennis Schmitz, Chantal Reusken, on behalf of the national COVID-19 response team	?	?	?	2020-09-24	?	?
hCoV-19/Egypt/CPHL-NRC-23/2020	A1a	betacoronavirus	EPI_ISL_794602	?	2020-03-13	Africa	Egypt	Egypt	?	Africa	Egypt	Egypt	genome	29865	Human	?	?	20C	B.1.111	GH	Central Laboratories, Egyptian Ministry of Health and Population	Central Laboratories, Egyptian Ministry of Health and Population	Kayed,A.E., Roshdy,W.H., El-Shesheny,R., Mostafa,A., Khalifa,M.K., Shehata,M., Shawky,S., Saleh,M., Gomaa,M., El Taweel,A., Mahmoud,S.H., Moatasim,Y., Kutkat,O., Kamel,M.N., Mahrous,N., El Sayes,M.A., El Guindy,N.M., Naguib,A., Kandeil,A., Kayali,G., Ali,M.A.	?	?	?	2021-01-08	?	?
hCoV-19/Guadeloupe/IPG-7321/2020	A1a	betacoronavirus	EPI_ISL_613421	?	2020-03-14	North America	Guadeloupe	Basse-Terre	?	North America	Guadeloupe	Basse-Terre	genome	29833	Human	60	Female	20A	B.1	G	Institut Pasteur de la Guadeloupe	Institut Pasteur de la Guadeloupe	Marion Barbet, Sylvie Behillil, MÃ©line Bizard, Angela Brisebarre, Camille Capel, Etienne Simon-LoriÃ¨re, Vincent Enouf, Maud Vanpeene, Sylvie van der Werf, StÃ©phanie Guyomard, SÃ©bastien Breurec, Antoine Talarmin	?	?	?	2020-11-03	?	?
hCoV-19/Guatemala/CDC-1228/2020	A1a	betacoronavirus	EPI_ISL_509696	?	2020-03-15	North America	Guatemala	Guatemala	?	North America	Guatemala	Guatemala	genome	29882	Human	85	Male	20A	B.1	O	Guatemala Ministry of Public Health	Pathogen Discovery, Respiratory Viruses Branch, Division of Viral Diseases, Centers for Disease Control and Prevention	Ying Tao, Jing Zhang, Krista Queen, Anna Uehara, Yan Li, Clinton Paden, Haibin Wang, Suxiang Tong	?	?	?	2020-08-05	?	?
hCoV-19/Portugal/PT1475/2020	A1a	betacoronavirus	EPI_ISL_511434	?	2020-03-15	Europe	Portugal	Portugal	?	Europe	Portugal	Portugal	genome	29754	Human	?	?	20B	B.1.1.29	GR	Instituto Nacional de Saude (INSA)	Instituto Nacional de Saude (INSA)	Borges et al	?	?	?	2020-08-07	?	?
hCoV-19/Venezuela/17M/2020	A1a	betacoronavirus	EPI_ISL_1577752	?	2020-03-15	South America	Venezuela	Miranda	?	South America	Venezuela	Miranda	genome	29817	Human	?	?	20A	B.1.234	G	INHRR	Laboratorio de VirologÃ­a Molecular	Loureiro CL, Jaspe RC, D Angelo P, Zambrano JL, Rodriguez L, Alarcon V, Delgado M, Aguilar M, Garzaro D, Rangel HR, Pujol FH	?	?	?	2021-04-13	?	?
hCoV-19/NewZealand/20CV0265/2020	A1a	betacoronavirus	EPI_ISL_579060	?	2020-03-16	Oceania	New Zealand	Taranaki	?	Oceania	New Zealand	Taranaki	genome	29782	Human	?	Female	20A	B.1.605	GH	Canterbury Health Laboratories	Institute of Environmental Science and Research (ESR)	Xiaoyun Ren, Matt Storey, Nikki Freed, Muhammad Faisal, Jing Wang, Hermes Perez, Anja Werno, Antje van der Linden, Arlo Upton, Chris Mansell, David Hammer, Dragana Drinkovic, Gary McAuliffe, Hana Sofia Andersson, James Ussher, Jill Sherwood, Josh Freeman, Julia Howard, Juliet Elvy, Mary DeAlmeida, Matt Blakiston, Matthew Rogers, Max Bloomfield, Michael Addidle, Michelle Balm, Sally Roberts, Sarah…	?	?	?	2020-10-14	?	?
hCoV-19/Panama/333568/2020	A1a	betacoronavirus	EPI_ISL_496748	?	2020-03-16	North America	Panama	Cocle	?	North America	Panama	Cocle	genome	29240	Human	42	Male	20A	B.1.178	G	Gorgas Memorial Laboratory of Health Studies	Gorgas Memorial Laboratory of Health Studies	Danilo Franco, Claudia Gonzalez Sandra Lopez-Verges, Alexander A Martinez	?	?	?	2020-07-24	?	?
hCoV-19/SriLanka/COV38/2020	A1a	betacoronavirus	EPI_ISL_428670	?	2020-03-16	Asia	Sri Lanka	Sri Lanka	?	Asia	Sri Lanka	Sri Lanka	genome	29903	Human	33	Male	19A	B.4	O	Centre for Dengue Research	Centre for Dengue Research	Chandima Jeewandara, Dinuka Ariyaratne, Laksiri Gomes, Deshni Jayathilaka, Ananda Wijewickrama, Eranga Narangoda, Damayanthi Idampitiya, Neelika Malaige	?	?	?	2020-04-21	?	?
hCoV-19/Aruba/AW-RIVM-10113/2020	A1a	betacoronavirus	EPI_ISL_547446	?	2020-03-17	South America	Aruba	Aruba	?	South America	Aruba	Aruba	genome	29782	Human	49	Male	20C	B.1	GH	Dutch COVID-19 response team	National Institute for Public Health and the Environment (RIVM)	Adam Meijer, Harry Vennema, Jeroen Cremer, Sharon van den Brink, Bas van der Veer, AnneMarie van den Brandt, Florian Zwagemaker, Dennis Schmitz, Chantal Reusken, on behalf of the national COVID-19 response team	?	?	?	2020-09-24	?	?
hCoV-19/Brazil/MG-CV32/2020	A1a	betacoronavirus	EPI_ISL_429688	?	2020-03-17	South America	Brazil	Minas Gerais	?	South America	Brazil	Minas Gerais	genome	29857	Human	27	Male	20B	B.1.1	GR	Central Public Health Laboratory/OctÃ¡vio MagalhÃ£es Institute (IOM) from the Ezequiel Dias Foundation (FUNED)	Instituto OctÃ¡vio MagalhÃ£es / FundaÃ§Ã£o Ezequiel Dias (IOM/Funed)	Talita Adelino, Joilson Xavier, Marta Giovanetti, Vagner Fonseca, Marcos VinÃ­cius Silva, Luiz Carlos Junior Alcantara, Marluce Aparecida AssunÃ§Ã£o Oliveira	?	?	?	2020-04-24	?	?
hCoV-19/Italy/LOM-UniMI-L424/2020	A1a	betacoronavirus	EPI_ISL_542343	?	2020-03-17	Europe	Italy	Lombardy	?	Europe	Italy	Lombardy	genome	29751	Human	86	Female	20A	B.1	G	San Matteo Hospital Pavia	Dep. Of Oncology and Hemato-Oncology University of Milan	Claudia Alteri, Valeria Cento, Antonio Piralla, Valentino Costabile, Monica Tallarita, Luna Colagrossi, Silvia Renica, Federica Giardina, Federica Novazzi, Stefano Gaiarsa, Elisa Matarazzo, Maria Antonello, Chiara Vismara, Roberto Fumagalli, Oscar Massimiliano Epis, Massimo Puoti, Carlo Federico Perno, Fausto Baldanti	?	?	?	2020-09-23	?	?
hCoV-19/Latvia/040/2020	A1a	betacoronavirus	EPI_ISL_486423	?	2020-03-17	Europe	Latvia	Latvia	?	Europe	Latvia	Latvia	genome	29903	Human	?	?	19A	B	L	Latvijas InfektoloÄ£ijas centrs	Latvian Biomedical Research and Study Centre	Ivars SilamiÄ·elis, Kaspars Megnis, Monta Ustinova, Å…ikita Zrelovs, Vita RovÄ«te, JeÄ¼ena StoroÅ¾enko, Tatjana Kolupajeva, Oksana Savicka, Uga Dumpis, JÄnis KloviÅ†Å¡	?	?	?	2020-07-10	?	?
hCoV-19/Montenegro/ChVir-1265622002/2020	A1a	betacoronavirus	EPI_ISL_516922	?	2020-03-17	Europe	Montenegro	Montenegro	?	Europe	Montenegro	Montenegro	genome	29869	Human	?	?	20C	B.1	GH	Department for Molecular Diagnostics, Centre for Medical Microbiology, Institute of Public Health of Montenegro	CharitÃ© UniversitÃ¤tsmedizin Berlin, Institut fÃ¼r Virologie	Victor M Corman, Terry Jones, JÃ¶rn Beheim-Schwarzbach, Barbara Muehlemann, Talitha Veith, Julia Schneider, Marija Govedarica and Danijela VujoÅ¡eviÄ‡, Christian Drosten	?	?	?	2020-08-24	?	?
hCoV-19/Aruba/AW-RIVM-10114/2020	A1a	betacoronavirus	EPI_ISL_547447	?	2020-03-18	South America	Aruba	Aruba	?	South America	Aruba	Aruba	genome	29782	Human	50	Male	20C	B.1	GH	Dutch COVID-19 response team	National Institute for Public Health and the Environment (RIVM)	Adam Meijer, Harry Vennema, Jeroen Cremer, Sharon van den Brink, Bas van der Veer, AnneMarie van den Brandt, Florian Zwagemaker, Dennis Schmitz, Chantal Reusken, on behalf of the national COVID-19 response team	?	?	?	2020-09-24	?	?
hCoV-19/Australia/VIC109/2020	A1a	betacoronavirus	EPI_ISL_419718	?	2020-03-18	Oceania	Australia	Victoria	?	Oceania	Australia	Victoria	genome	29865	Human	62	Female	20B	B.1.1	GR	Microbiological Diagnostic Unit Public Health Laboratory	Microbiological Diagnostic Unit Public Health Laboratory	Seemann T., Schultz M., Sait, M., Sherry, N.	?	?	?	2020-04-03	?	?
hCoV-19/Australia/WA507/2020	A1a	betacoronavirus	EPI_ISL_794680	?	2020-03-18	Oceania	Australia	Western Australia	?	Oceania	Australia	Western Australia	genome	29401	Human	?	?	20C	B.1.516	GH	PathWest Laboratory Medicine WA	PathWest Laboratory Medicine WA Microbial Surveillance Unit	PathWest Laboratory Medicine WA Microbial Surveillance Unit	?	?	?	2021-01-11	?	?
hCoV-19/Canada/ON-S1222/2020	A1a	betacoronavirus	EPI_ISL_586299	?	2020-03-18	North America	Canada	Ontario	Toronto	North America	Canada	Ontario	genome	29836	Human	?	?	20A	B.1.270	GH	Toronto Invasive Bacterial Diseases Network	McMaster University	Allison McGeer, Patryk Aftanas, Hooman Derakhshani, Angel Li, Kuganya Nirmalarajah, Emily Panousis, Ahmed Draia, Jalees Nasir, Michael Surette, Samira Mubareka, Andrew G. McArthur	?	?	?	2020-10-19	?	?
hCoV-19/Lebanon/LB-LR9/2020	A1a	betacoronavirus	EPI_ISL_498552	?	2020-03-18	Asia	Lebanon	Beirut	?	Asia	Lebanon	Beirut	genome	29829	Human	40	Male	20B	B.1.1	GR	Lebanese American University	Lebanese American University	Abi Habib,W., Abdallah,J., El Shesheny,R., Mokhbat,J., Webby,R.J., Goldstein,J. and Kayali,G.	?	?	?	2020-07-27	?	?
hCoV-19/Mali/UCRC-68/2020	A1a	betacoronavirus	EPI_ISL_812966	?	2020-03-18	Africa	Mali	Mali	?	Africa	Mali	Mali	genome	29882	Human	?	?	20A	B.1	G	University Clinical Research Center, University of Sciences	University Clinical Research Center, University of Sciences	Diarra,B., Kone,A., Guindo,I., Bane,S., Diakite,M., Dao,S., Iknane,A.A., Doumbia,S.	?	?	?	2021-01-13	?	?
hCoV-19/NewZealand/20VR0761/2020	A1a	betacoronavirus	EPI_ISL_456166	?	2020-03-18	Oceania	New Zealand	Wellington	?	Oceania	New Zealand	Wellington	genome	29779	Human	?	?	19A	B	L	Wellington SCL	Institute of Environmental Science and Research (ESR)	Matt Storey, Xiaoyun Ren, Anja Werno, Antje van der Linden, Arlo Upton, Chris Mansell, David Hammer, Dragana Drinkovic, Erasmus Smit, Gary McAuliffe, Hana Sofia Andersson, James Ussher, Jill Sherwood, Josh Freeman, Julia Howard, Juliet Elvy, Mary DeAlmeida, Matt Blakiston, Matthew Rogers, Max Bloomfield, Michael Addidle, Michelle Balm, Sally Roberts, Sarah Jefferies, Sharmini Muttaiyah, Susan Mor…	?	?	?	2020-06-02	?	?
hCoV-19/Peru/ARE-INS-072/2020	A1a	betacoronavirus	EPI_ISL_523979	?	2020-03-18	South America	Peru	Arequipa	?	South America	Peru	Arequipa	genome	29526	Human	26	Female	20B	B.1.1	GR	Laboratorio de Referencia Nacional de Virus Respiratorio. Centro Nacional de Salud Publica. Instituto Nacional de Salud Peru.	Laboratorio de Referencia Nacional de BiotecnologÃ­a y BiologÃ­a Molecular. Centro Nacional de Salud Publica. Instituto Nacional de Salud Peru.	Carlos Padilla Rojas, Karolyn Vega Chozo, Priscila Lope Pari, Omar Caceres Rey, Marco Galarza Perez, Maribel Huaringa NuÃ±ez, Johanna Balbuena Torres, Henri Bailon Calderon, Nancy Rojas Serrano.	?	?	?	2020-08-27	?	?
hCoV-19/Vietnam/VNHN_1098/2020	A1a	betacoronavirus	EPI_ISL_455694	?	2020-03-18	Asia	Vietnam	Red River Delta	Hanoi	Asia	Vietnam	Red River Delta	genome	29821	Human	19	Male	20B	B.1.1	GR	National Hospital of Tropical Diseases	Oxford University Clinical Research Unit, Hanoi, Vietnam	Nguyen Thi Tam, Van Dinh Trang, Nguyen Thu Trang, Nguyen Thi Ngoc Diep, Le Nguyen Minh Hoa, Pham Ngoc Thach, H. Rogier van Doorn, on behalf of the OUCRU COVID-19 research group	?	?	?	2020-06-01	?	?
hCoV-19/Panama/331580/2020	A1a	betacoronavirus	EPI_ISL_496688	?	2020-03-19	North America	Panama	Chiriqui	?	North America	Panama	Chiriqui	genome	29240	Human	46	Male	20A	B.1	G	Gorgas Memorial Laboratory of Health Studies	Gorgas Memorial Laboratory of Health Studies	Danilo Franco, Claudia Gonzalez Sandra Lopez-Verges, Alexander A Martinez	?	?	?	2020-07-24	?	?
hCoV-19/Spain/PV-IBV-001520/2020	A1a	betacoronavirus	EPI_ISL_467100	?	2020-03-19	Europe	Spain	Basque Country	Vitoria-Gasteiz	Europe	Spain	Basque Country	genome	29806	Human	84	Male	19B	A.2	S	Hospital Universitario Araba. Vitoria-Gasteiz	SeqCOVID-SPAIN consortium/IBV(CSIC)	Silvia HernÃ¡ez Crespo, Carmen GÃ³mez GonzÃ¡lez, Amaia Aguirre QuiÃ±onero, Marina FernÃ¡ndez Torres, MÂª Rosario Almela Ferrer, MÂª ConcepciÃ³n Lecaroz Agara, AndrÃ©s Canut Blasco. and SeqCOVID-SPAIN consortium	?	?	?	2020-06-12	?	?
hCoV-19/Aruba/AW-RIVM-10115/2020	A1a	betacoronavirus	EPI_ISL_547448	?	2020-03-20	South America	Aruba	Aruba	?	South America	Aruba	Aruba	genome	29782	Human	31	Female	20A	B.1	GH	Dutch COVID-19 response team	National Institute for Public Health and the Environment (RIVM)	Adam Meijer, Harry Vennema, Jeroen Cremer, Sharon van den Brink, Bas van der Veer, AnneMarie van den Brandt, Florian Zwagemaker, Dennis Schmitz, Chantal Reusken, on behalf of the national COVID-19 response team	?	?	?	2020-09-24	?	?
hCoV-19/Aruba/AW-RIVM-10326/2020	A1a	betacoronavirus	EPI_ISL_636513	?	2020-03-20	South America	Aruba	Aruba	?	South America	Aruba	Aruba	genome	29782	Human	35	Male	20A	B.1	G	Dutch COVID-19 response team	National Institute for Public Health and the Environment (RIVM)	Adam Meijer, Harry Vennema, Jeroen Cremer, Sharon van den Brink, Bas van der Veer, AnneMarie van den Brandt, Florian Zwagemaker, Dennis Schmitz, Chantal Reusken, on behalf of the national COVID-19 response team	?	?	?	2020-11-13	?	?
hCoV-19/Australia/ACT0022/2020	A1a	betacoronavirus	EPI_ISL_498489	?	2020-03-20	Oceania	Australia	Australian Capital Territory	?	Oceania	Australia	Australian Capital Territory	genome	29782	Human	?	?	20C	B.1	GH	ACT Pathology	Schwessinger Lab	Ashley Jones, Benjamin Schwessinger, Robert Lanfear, Robyn N Hall, Megan McDonald, Ming-Dao Chia, Kevin Murray, Craig Kennedy, Karina Kennedy	?	?	?	2020-07-27	?	?
hCoV-19/Guadeloupe/IPG-7333/2020	A1a	betacoronavirus	EPI_ISL_613432	?	2020-03-20	North America	Guadeloupe	Le Gosier	?	North America	Guadeloupe	Le Gosier	genome	29878	Human	59	Male	20D	B.1.1.1	GR	Institut Pasteur de la Guadeloupe	Institut Pasteur de la Guadeloupe	Marion Barbet, Sylvie Behillil, MÃ©line Bizard, Angela Brisebarre, Camille Capel, Etienne Simon-LoriÃ¨re, Vincent Enouf, Maud Vanpeene, Sylvie van der Werf, StÃ©phanie Guyomard, SÃ©bastien Breurec, Antoine Talarmin	?	?	?	2020-11-03	?	?
hCoV-19/Lebanon/LB-R12/2020	A1a	betacoronavirus	EPI_ISL_498556	?	2020-03-20	Asia	Lebanon	Beirut	?	Asia	Lebanon	Beirut	genome	29779	Human	54	Male	20A	B.1.605	GH	Lebanese American University	Lebanese American University	Abi Habib,W., Abdallah,J., El Shesheny,R., Mokhbat,J., Webby,R.J., Goldstein,J. and Kayali,G.	?	?	?	2020-07-27	?	?
hCoV-19/NewZealand/20VR0901/2020	A1a	betacoronavirus	EPI_ISL_456169	?	2020-03-20	Oceania	New Zealand	Wairarapa	?	Oceania	New Zealand	Wairarapa	genome	29783	Human	?	?	19A	B.28	V	Wellington SCL	Institute of Environmental Science and Research (ESR)	Matt Storey, Xiaoyun Ren, Anja Werno, Antje van der Linden, Arlo Upton, Chris Mansell, David Hammer, Dragana Drinkovic, Erasmus Smit, Gary McAuliffe, Hana Sofia Andersson, James Ussher, Jill Sherwood, Josh Freeman, Julia Howard, Juliet Elvy, Mary DeAlmeida, Matt Blakiston, Matthew Rogers, Max Bloomfield, Michael Addidle, Michelle Balm, Sally Roberts, Sarah Jefferies, Sharmini Muttaiyah, Susan Mor…	?	?	?	2020-06-02	?	?
hCoV-19/NewZealand/20VR0914/2020	A1a	betacoronavirus	EPI_ISL_456170	?	2020-03-20	Oceania	New Zealand	Wairarapa	?	Oceania	New Zealand	Wairarapa	genome	29783	Human	?	?	20C	B.1	GH	Wellington SCL	Institute of Environmental Science and Research (ESR)	Matt Storey, Xiaoyun Ren, Anja Werno, Antje van der Linden, Arlo Upton, Chris Mansell, David Hammer, Dragana Drinkovic, Erasmus Smit, Gary McAuliffe, Hana Sofia Andersson, James Ussher, Jill Sherwood, Josh Freeman, Julia Howard, Juliet Elvy, Mary DeAlmeida, Matt Blakiston, Matthew Rogers, Max Bloomfield, Michael Addidle, Michelle Balm, Sally Roberts, Sarah Jefferies, Sharmini Muttaiyah, Susan Mor…	?	?	?	2020-06-02	?	?
hCoV-19/NewZealand/20VR1019/2020	A1a	betacoronavirus	EPI_ISL_456184	?	2020-03-20	Oceania	New Zealand	Wellington	?	Oceania	New Zealand	Wellington	genome	29782	Human	?	?	19A	B.3	L	Wellington SCL	Institute of Environmental Science and Research (ESR)	Matt Storey, Xiaoyun Ren, Anja Werno, Antje van der Linden, Arlo Upton, Chris Mansell, David Hammer, Dragana Drinkovic, Erasmus Smit, Gary McAuliffe, Hana Sofia Andersson, James Ussher, Jill Sherwood, Josh Freeman, Julia Howard, Juliet Elvy, Mary DeAlmeida, Matt Blakiston, Matthew Rogers, Max Bloomfield, Michael Addidle, Michelle Balm, Sally Roberts, Sarah Jefferies, Sharmini Muttaiyah, Susan Mor…	?	?	?	2020-06-02	?	?
hCoV-19/NewZealand/20VR1114/2020	A1a	betacoronavirus	EPI_ISL_456192	?	2020-03-20	Oceania	New Zealand	Waikato	?	Oceania	New Zealand	Waikato	genome	29782	Human	?	?	19A	B.6	O	Waikato Hospital	Institute of Environmental Science and Research (ESR)	Matt Storey, Xiaoyun Ren, Anja Werno, Antje van der Linden, Arlo Upton, Chris Mansell, David Hammer, Dragana Drinkovic, Erasmus Smit, Gary McAuliffe, Hana Sofia Andersson, James Ussher, Jill Sherwood, Josh Freeman, Julia Howard, Juliet Elvy, Mary DeAlmeida, Matt Blakiston, Matthew Rogers, Max Bloomfield, Michael Addidle, Michelle Balm, Sally Roberts, Sarah Jefferies, Sharmini Muttaiyah, Susan Mor…	?	?	?	2020-06-02	?	?
hCoV-19/NewZealand/20VR1278/2020	A1a	betacoronavirus	EPI_ISL_456203	?	2020-03-20	Oceania	New Zealand	Auckland	?	Oceania	New Zealand	Auckland	genome	29783	Human	?	?	20A	B.1.91	G	LabPLUS	Institute of Environmental Science and Research (ESR)	Matt Storey, Xiaoyun Ren, Anja Werno, Antje van der Linden, Arlo Upton, Chris Mansell, David Hammer, Dragana Drinkovic, Erasmus Smit, Gary McAuliffe, Hana Sofia Andersson, James Ussher, Jill Sherwood, Josh Freeman, Julia Howard, Juliet Elvy, Mary DeAlmeida, Matt Blakiston, Matthew Rogers, Max Bloomfield, Michael Addidle, Michelle Balm, Sally Roberts, Sarah Jefferies, Sharmini Muttaiyah, Susan Mor…	?	?	?	2020-06-02	?	?
hCoV-19/SaudiArabia/KAUST-Madinah23/2020	A1a	betacoronavirus	EPI_ISL_437482	?	2020-03-20	Asia	Saudi Arabia	Madinah	?	Asia	Saudi Arabia	Madinah	genome	29903	Human	32	Male	20C	B.1	GH	Pathogen Genomics Lab King Abdullah University of Science and Technology(KAUST)	Pathogen Genomics Lab King Abdullah University of Science and Technology(KAUST)	Sara Mfarrej,Raeece Naeem,Sharif Hala,Amit Subudhi,Fathia Rached,Arnab Pain	?	?	?	2020-05-10	?	?
hCoV-19/Australia/ACT0017/2020	A1a	betacoronavirus	EPI_ISL_498484	?	2020-03-21	Oceania	Australia	Australian Capital Territory	?	Oceania	Australia	Australian Capital Territory	genome	29782	Human	?	?	19A	B	V	ACT Pathology	Schwessinger Lab	Ashley Jones, Benjamin Schwessinger, Robert Lanfear, Robyn N Hall, Megan McDonald, Ming-Dao Chia, Kevin Murray, Craig Kennedy, Karina Kennedy	?	?	?	2020-07-27	?	?
hCoV-19/Brunei/4/2020	A1a	betacoronavirus	EPI_ISL_435676	?	2020-03-21	Asia	Brunei	Brunei	?	Asia	Brunei	Brunei	genome	29887	Human	54	Female	19A	B.6.1	O	National Virology Reference Laboratory	National Public Health Laboratory, National Centre for Infectious Diseases	Mak Tze Minn, Octavia Sophie, Chavatte Jean-Marc, Zaini Zainun, Taib Surita, Cui Lin, Lin Raymond Tzer Pin	?	?	?	2020-05-05	?	?
hCoV-19/Croatia/52086_ID1647_3/2020	A1a	betacoronavirus	EPI_ISL_985402	?	2020-03-21	Europe	Croatia	Zagreb	?	Europe	Croatia	Zagreb	genome	29887	Human	2	Female	20A	B.1.8	G	"Dr. Andrija Stamparâ€œ Teaching Institute of Public Health, Department of Clinical Microbiology	Institute of Applied Genomics	Jasmina Vranes, Michele Morgante, Federica Cattonaro	?	?	?	2021-02-15	?	?
hCoV-19/NewZealand/20CHL869065O/2020	A1a	betacoronavirus	EPI_ISL_483060	?	2020-03-21	Oceania	New Zealand	New Zealand	?	Oceania	New Zealand	New Zealand	genome	29883	Human	?	?	20A	B.1	G	unknown	Microbiology, Canterbury Health Laboratories	Dilcher,M., Anderson,T.	?	?	?	2020-07-05	?	?
hCoV-19/Aruba/AW-RIVM-10122/2020	A1a	betacoronavirus	EPI_ISL_547449	?	2020-03-22	South America	Aruba	Aruba	?	South America	Aruba	Aruba	genome	29782	Human	41	Male	19A	B.40	V	Dutch COVID-19 response team	National Institute for Public Health and the Environment (RIVM)	Adam Meijer, Harry Vennema, Jeroen Cremer, Sharon van den Brink, Bas van der Veer, AnneMarie van den Brandt, Florian Zwagemaker, Dennis Schmitz, Chantal Reusken, on behalf of the national COVID-19 response team	?	?	?	2020-09-24	?	?
hCoV-19/Canada/NL_95/2020	A1a	betacoronavirus	EPI_ISL_469234	?	2020-03-22	North America	Canada	Newfoundland and Labrador	?	North America	Canada	Newfoundland and Labrador	genome	29735	Human	?	?	20A	B.1.220	G	Public Health Laboratory	National Microbiology Laboratory	Anna Majer, Shari Tyson, Grace Seo, Kristyn Burak, Philip Mabon, Elsie Grudeski, Rhiannon Huzarewich, Russell Mandes, Jennifer Tanner, Natalie Knox, Morag Graham, Gary Van Domselaar, Robert Needle, Yang Yu, Adel Malek, Laura Gilbert, George Zahariadis, Nathalie Bastien, Yan Li, Timothy Booth, Matthew Gilmour	?	?	?	2020-06-18	?	?
hCoV-19/DRC/236/2020	A1a	betacoronavirus	EPI_ISL_420032	?	2020-03-22	Africa	Democratic Republic of the Congo	Kinshasa	?	Africa	Democratic Republic of the Congo	Kinshasa	genome	29748	Human	69	Female	20A	B.1.128	G	Viral Respiratory Lab, National Institute for Biomedical Research (INRB)	Pathogen Sequencing Lab, National Institute for Biomedical Research (INRB)	Placide Mbala-Kingebeni, Edith Nkwembe, Eddy Kinganda-Lusamaki, Amuri Aziza, Catherine Pratt, Matthias Pauthner, Josh Quick, Allison Black, James Hadfield, Trevor Bedford, Ian Goodfellow, Nick Loman, Kristian Andersen, Michael Wiley, Steve Ahuka-Mundeke, Jean-Jacques Muyembe Tamfum	?	?	?	2020-04-04	?	?
hCoV-19/Kenya/NIC_228/2020	A1a	betacoronavirus	EPI_ISL_457835	?	2020-03-22	Africa	Kenya	Kenya	?	Africa	Kenya	Kenya	genome	29611	Human	?	Male	20A	B.1	G	National Public Health Laboratory	KEMRI-Wellcome Trust Research Programme/KEMRI-CGMR-C Kilifi	Githinji G. et al 2020	?	?	?	2020-06-02	?	?
hCoV-19/Latvia/044/2020	A1a	betacoronavirus	EPI_ISL_486426	?	2020-03-22	Europe	Latvia	Latvia	?	Europe	Latvia	Latvia	genome	29903	Human	?	?	19A	B	L	Latvijas InfektoloÄ£ijas centrs	Latvian Biomedical Research and Study Centre	Ivars SilamiÄ·elis, Kaspars Megnis, Monta Ustinova, Å…ikita Zrelovs, Vita RovÄ«te, JeÄ¼ena StoroÅ¾enko, Tatjana Kolupajeva, Oksana Savicka, Uga Dumpis, JÄnis KloviÅ†Å¡	?	?	?	2020-07-10	?	?
hCoV-19/Madagascar/IP-01861/2020	A1a	betacoronavirus	EPI_ISL_508863	?	2020-03-22	Africa	Madagascar	Analanjirofo	Fenoarivo	Europe	France	France	genome	29863	Human	81	Female	20A	B.1	GH	Virology Unit, Institut Pasteur de Madagascar	Virology Unit, Institut Pasteur de Madagascar	Christian Ranaivoson, Cara Brook, Norosoa Razanajatovo, Vida Ahyong, Tsiry Randriambolamanantsoa, Michelle Tan, Vololoniaina Raharinosy, Helisoa Razafimanjato, Cristina M. Tato, Joseph L. DeRisi, Soa Fy Andriamandimby, Jean-Michel Heraud	?	?	?	2020-08-04	?	?
hCoV-19/NewZealand/20VR1076/2020	A1a	betacoronavirus	EPI_ISL_456187	?	2020-03-22	Oceania	New Zealand	Wairarapa	?	Oceania	New Zealand	Wairarapa	genome	29782	Human	?	?	19A	B.31	V	Wellington SCL	Institute of Environmental Science and Research (ESR)	Matt Storey, Xiaoyun Ren, Anja Werno, Antje van der Linden, Arlo Upton, Chris Mansell, David Hammer, Dragana Drinkovic, Erasmus Smit, Gary McAuliffe, Hana Sofia Andersson, James Ussher, Jill Sherwood, Josh Freeman, Julia Howard, Juliet Elvy, Mary DeAlmeida, Matt Blakiston, Matthew Rogers, Max Bloomfield, Michael Addidle, Michelle Balm, Sally Roberts, Sarah Jefferies, Sharmini Muttaiyah, Susan Mor…	?	?	?	2020-06-02	?	?
hCoV-19/NewZealand/20VR1078/2020	A1a	betacoronavirus	EPI_ISL_456188	?	2020-03-22	Oceania	New Zealand	Wairarapa	?	Oceania	New Zealand	Wairarapa	genome	29783	Human	?	?	20C	B.1	GH	Wellington SCL	Institute of Environmental Science and Research (ESR)	Matt Storey, Xiaoyun Ren, Anja Werno, Antje van der Linden, Arlo Upton, Chris Mansell, David Hammer, Dragana Drinkovic, Erasmus Smit, Gary McAuliffe, Hana Sofia Andersson, James Ussher, Jill Sherwood, Josh Freeman, Julia Howard, Juliet Elvy, Mary DeAlmeida, Matt Blakiston, Matthew Rogers, Max Bloomfield, Michael Addidle, Michelle Balm, Sally Roberts, Sarah Jefferies, Sharmini Muttaiyah, Susan Mor…	?	?	?	2020-06-02	?	?
hCoV-19/Australia/NSW2256/2020	A1a	betacoronavirus	EPI_ISL_500693	?	2020-03-23	Oceania	Australia	New South Wales	?	Oceania	Australia	New South Wales	genome	29783	Human	29	Male	20C	B.1.108	GH	Area of Virology, Serology and Virology Division (SAViD), New South Wales Health Pathology Randwick	Area of Virology, Serology and Virology Division (SAViD), New South Wales Health Pathology Randwick	Rawlinson, W.	?	?	?	2020-07-29	?	?
hCoV-19/Australia/TAS114/2020	A1a	betacoronavirus	EPI_ISL_522580	?	2020-03-23	Oceania	Australia	Tasmania	?	Oceania	Australia	Tasmania	genome	29798	Human	?	?	20C	B.1	GH	Royal Hobart Hospital Microbiology Department	MDU-PHL	Cooley L., van Haeften R., Seemann T., Sait M., Schultz, M.B., Sherry N.	?	?	?	2020-08-26	?	?
hCoV-19/Canada/NB-226/2020	A1a	betacoronavirus	EPI_ISL_479642	?	2020-03-23	North America	Canada	New Brunswick	?	North America	Canada	New Brunswick	genome	29735	Human	?	?	20C	B.1	GH	Dr. Georges-L.-Dumont University Hospital Centre	National Microbiology Laboratory	Anna Majer, Shari Tyson, Grace Seo, Kristyn Burak, Philip Mabon, Elsie Grudeski, Rhiannon Huzarewich, Russell Mandes, Jennifer Tanner, Natalie Knox, Morag Graham, Gary Van Domselaar, Richard Garceau, Guillaume Desnoyers, Nathalie Bastien, Yan Li, Timothy Booth	?	?	?	2020-07-01	?	?
hCoV-19/Jordan/SR-036/2020	A1a	betacoronavirus	EPI_ISL_429996	?	2020-03-23	Asia	Jordan	Amman	?	Asia	Jordan	Amman	genome	29409	Human	?	?	20C	B.1.516	GH	Biolab Diagnostic Laboratories	Andersen lab at Scripps Research	Issa Abu-Dayyeh, Ahmad Tibi, Lama Hussein, Lina Mohammad, Zein Naber, Amid Abdelnour with SEARCH Alliance San Diego	?	?	?	2020-04-24	?	?
hCoV-19/NewZealand/20CV0273/2020	A1a	betacoronavirus	EPI_ISL_579066	?	2020-03-23	Oceania	New Zealand	Nelson Marlborough	?	Oceania	New Zealand	Nelson Marlborough	genome	29782	Human	?	Male	20C	B.1	GH	Canterbury Health Laboratories	Institute of Environmental Science and Research (ESR)	Xiaoyun Ren, Matt Storey, Nikki Freed, Muhammad Faisal, Jing Wang, Hermes Perez, Anja Werno, Antje van der Linden, Arlo Upton, Chris Mansell, David Hammer, Dragana Drinkovic, Gary McAuliffe, Hana Sofia Andersson, James Ussher, Jill Sherwood, Josh Freeman, Julia Howard, Juliet Elvy, Mary DeAlmeida, Matt Blakiston, Matthew Rogers, Max Bloomfield, Michael Addidle, Michelle Balm, Sally Roberts, Sarah…	?	?	?	2020-10-14	?	?
hCoV-19/NewZealand/20VR1627/2020	A1a	betacoronavirus	EPI_ISL_456237	?	2020-03-23	Oceania	New Zealand	Southern	?	Oceania	New Zealand	Southern	genome	29782	Human	?	?	19A	B.31	V	Southern Community Labs Dunedin	Institute of Environmental Science and Research (ESR)	Matt Storey, Xiaoyun Ren, Anja Werno, Antje van der Linden, Arlo Upton, Chris Mansell, David Hammer, Dragana Drinkovic, Erasmus Smit, Gary McAuliffe, Hana Sofia Andersson, James Ussher, Jill Sherwood, Josh Freeman, Julia Howard, Juliet Elvy, Mary DeAlmeida, Matt Blakiston, Matthew Rogers, Max Bloomfield, Michael Addidle, Michelle Balm, Sally Roberts, Sarah Jefferies, Sharmini Muttaiyah, Susan Mor…	?	?	?	2020-06-02	?	?
hCoV-19/SaudiArabia/KAUST-Makkah10/2020	A1a	betacoronavirus	EPI_ISL_437464	?	2020-03-23	Asia	Saudi Arabia	Makkah	?	Asia	Saudi Arabia	Makkah	genome	29848	Human	54	Male	20C	B.1	GH	Pathogen Genomics Lab King Abdullah University of Science and Technology(KAUST)	Pathogen Genomics Lab King Abdullah University of Science and Technology(KAUST)	Sharif Hala,Raeece Naeem,Sara Mfarrej,Arnab Pain	?	?	?	2020-05-09	?	?
hCoV-19/Australia/ACT0033/2020	A1a	betacoronavirus	EPI_ISL_498500	?	2020-03-24	Oceania	Australia	Australian Capital Territory	?	Oceania	Australia	Australian Capital Territory	genome	29782	Human	?	?	19B	A.2.2	S	ACT Pathology	Schwessinger Lab	Ashley Jones, Benjamin Schwessinger, Robert Lanfear, Robyn N Hall, Megan McDonald, Ming-Dao Chia, Kevin Murray, Craig Kennedy, Karina Kennedy	?	?	?	2020-07-27	?	?
hCoV-19/NewZealand/20VR3169/2020	A1a	betacoronavirus	EPI_ISL_579459	?	2020-03-24	Oceania	New Zealand	Canterbury	?	Oceania	New Zealand	Canterbury	genome	29783	Human	?	Female	19A	B.40	V	Canterbury Health Laboratories	Institute of Environmental Science and Research (ESR)	Xiaoyun Ren, Matt Storey, Nikki Freed, Muhammad Faisal, Jing Wang, Hermes Perez, Anja Werno, Antje van der Linden, Arlo Upton, Chris Mansell, David Hammer, Dragana Drinkovic, Gary McAuliffe, Hana Sofia Andersson, James Ussher, Jill Sherwood, Josh Freeman, Julia Howard, Juliet Elvy, Mary DeAlmeida, Matt Blakiston, Matthew Rogers, Max Bloomfield, Michael Addidle, Michelle Balm, Sally Roberts, Sarah…	?	?	?	2020-10-14	?	?
hCoV-19/SaudiArabia/KAUST-MAKKAH106/2020	A1a	betacoronavirus	EPI_ISL_678079	?	2020-03-24	Asia	Saudi Arabia	Makkah	?	Asia	Saudi Arabia	Makkah	genome	29903	Human	?	?	20B	B.1	O	Pathogen Genomics Lab King Abdullah University of Science and Technology(KAUST)	Pathogen Genomics Lab King Abdullah University of Science and Technology(KAUST)	Sharif Hala, Sara Mfarrej, Amit Kumar Subudhi, Raeece Naeem, Rahul P Salunke, Asim Khogeer, Fadwa Alofi, Afrah Alsomali, Jumana Taha, Abdulaziz Alahmadi, Kahled Algithami, Anwar Hashem, Naif Almontashiri, Arnab Pain	?	?	?	2020-12-06	?	?
hCoV-19/Singapore/1055/2020	A1a	betacoronavirus	EPI_ISL_574540	?	2020-03-24	Asia	Singapore	Singapore	?	Europe	United Kingdom	United Kingdom	genome	29829	Human	34	Male	20B	B.1.1.29	GR	National Public Health Laboratory, National Centre for Infectious Diseases	National Public Health Laboratory, National Centre for Infectious Diseases	Tze Minn Mak, Sophie Octavia, Zhenyang Zhou, Lin Cui, Raymond Tzer Pin Lin	?	?	?	2020-10-06	?	?
hCoV-19/Australia/SA0242/2020	A1a	betacoronavirus	EPI_ISL_468023	?	2020-03-25	Oceania	Australia	South Australia	?	Oceania	Australia	South Australia	genome	29901	Human	?	?	20C	B.1.319	GH	SA Pathology	SA Pathology	Lex Leong, Chuan Kok Lim, Mark Turra, Ivan Bastian, Geoff Higgins	?	?	?	2020-06-16	?	?
hCoV-19/Ghana/1659_S14/2020	A1a	betacoronavirus	EPI_ISL_422405	?	2020-03-25	Africa	Ghana	Greater Accra	Accra	Africa	Ghana	Greater Accra	genome	29810	Human	32	Female	20A	B.1.220	G	NMIMR, Department of Virology	WACCBIP, University of Ghana	Joyce M. Ngoi, Bright Adu, Collins M. Morangâ€™a, Selassie Kumordjie, Miriam Eshun, Linda Boatemaa, Vanessa Magnussen, Erasmus Kotey, Fred Tei-Maya, Dominic S. Y. Amuzu, Peter Quashie, Augustina Arjarquah, Ivy Asante, Evelyn Bonney, George B. Kyei, Kofi Bonney, Abraham Kwabena Anang, Gordon A. Awandare, William Ampofo	?	?	?	2020-04-10	?	?
hCoV-19/Kazakhstan/7263/2020	A1a	betacoronavirus	EPI_ISL_454571	?	2020-03-25	Asia	Kazakhstan	Nur-Sultan	?	Asia	Kazakhstan	Nur-Sultan	genome	29903	Human	22	Female	19B	A.2	S	National Center of Expertise	National Center for Expertise, National Center for Biotechnology, Kazakhstan	Abdaliyev Askar, Shevtsov Alexandr, Akhmetollayev Ilyas, Kalendar Ruslan, Rakhmetova Akbota, , Lutsay Viktoriya, Amirgazin Asylulan, Aushakhmetova Zabira, Ramankulov Yerlan	?	?	?	2020-05-28	?	?
hCoV-19/Kazakhstan/7341/2020	A1a	betacoronavirus	EPI_ISL_454572	?	2020-03-25	Asia	Kazakhstan	Nur-Sultan	?	Asia	Kazakhstan	Nur-Sultan	genome	29903	Human	33	Male	19B	A.2	S	National Center of Expertise	National Center for Expertise, Kazakhstan National Center for Biotechnology, Kazakhstan	Abdaliyev Askar, Shevtsov Alexandr, Akhmetollayev Ilyas, Kalendar Ruslan, Rakhmetova Akbota, , Lutsay Viktoriya, Amirgazin Asylulan, Aushakhmetova Zabira, Ramankulov Yerlan	?	?	?	2020-05-28	?	?
hCoV-19/Latvia/01/2020	A1a	betacoronavirus	EPI_ISL_421653	?	2020-03-25	Europe	Latvia	Latvia	?	Europe	Latvia	Latvia	genome	29903	Human	?	?	20A	B.1	G	E. Gulbja Laboratorija	Latvian Biomedical Research and Study Centre	Ivars SilamiÄ·elis, Kaspars Megnis, Monta Ustinova, Å…ikita Zrelovs, Vita RovÄ«te, Mikus Gavars, Dmitrijs Perminovs, Uga Dumpis, JÄnis KloviÅ†Å¡	?	?	?	2020-04-09	?	?
hCoV-19/Latvia/02/2020	A1a	betacoronavirus	EPI_ISL_421654	?	2020-03-25	Europe	Latvia	Latvia	?	Europe	Latvia	Latvia	genome	29900	Human	?	?	19A	B	L	E. Gulbja Laboratorija	Latvian Biomedical Research and Study Centre	Ivars SilamiÄ·elis, Kaspars Megnis, Monta Ustinova, Å…ikita Zrelovs, Vita RovÄ«te, Mikus Gavars, Dmitrijs Perminovs, Uga Dumpis, JÄnis KloviÅ†Å¡	?	?	?	2020-04-09	?	?
hCoV-19/NewZealand/20VR1763/2020	A1a	betacoronavirus	EPI_ISL_456240	?	2020-03-25	Oceania	New Zealand	Southern	?	Oceania	New Zealand	Southern	genome	29782	Human	?	?	19A	B.31	V	Southern Community Labs Dunedin	Institute of Environmental Science and Research (ESR)	Matt Storey, Xiaoyun Ren, Anja Werno, Antje van der Linden, Arlo Upton, Chris Mansell, David Hammer, Dragana Drinkovic, Erasmus Smit, Gary McAuliffe, Hana Sofia Andersson, James Ussher, Jill Sherwood, Josh Freeman, Julia Howard, Juliet Elvy, Mary DeAlmeida, Matt Blakiston, Matthew Rogers, Max Bloomfield, Michael Addidle, Michelle Balm, Sally Roberts, Sarah Jefferies, Sharmini Muttaiyah, Susan Mor…	?	?	?	2020-06-02	?	?
hCoV-19/USA/AZ-TG670244/2020	A1a	betacoronavirus	EPI_ISL_696424	?	2020-03-25	North America	USA	Arizona	?	North America	USA	Arizona	genome	29864	Human	?	?	20B	B.1.1.29	GR	Sonora Quest Laboratories, Laboratory Sciences of Arizona	TGen North	Jolene Bowers, Megan Folkerts, Chris French, Hayley Yaglom, Ashlyn Pfeiffer, Darrin Lemmer, Dave Engelthaler, The Arizona COVID Genomics Union (ACGU)	?	?	?	2020-12-12	?	?
hCoV-19/DRC/396/2020	A1a	betacoronavirus	EPI_ISL_420852	?	2020-03-26	Africa	Democratic Republic of the Congo	Kinshasa	?	Africa	Democratic Republic of the Congo	Kinshasa	genome	29769	Human	47	Male	20A	B.1.6	G	Viral Respiratory Lab, National Institute for Biomedical Research (INRB)	Pathogen Sequencing Lab, National Institute for Biomedical Research (INRB)	Placide Mbala-Kingebeni, Edith Nkwembe, Eddy Kinganda-Lusamaki, Amuri Aziza, Catherine Pratt, Matthias Pauthner, Josh Quick, Allison Black, James Hadfield, Trevor Bedford, Ian Goodfellow, Nick Loman, Kristian Andersen, Michael Wiley, Steve Ahuka-Mundeke, Jean-Jacques Muyembe Tamfum	?	?	?	2020-04-07	?	?
hCoV-19/Indonesia/JK-EIJK-02/2020	A1a	betacoronavirus	EPI_ISL_437190	?	2020-03-26	Asia	Indonesia	Jakarta	?	Asia	Indonesia	Jakarta	genome	29903	Human	77	Male	19A	B.1.36.10	L	RS Pondok Indah Hospital â€“ Pondok Indah	Eijkman Institute for Molecular Biology, Ministry of Research and Technology/National Agency for Research and Innovation	Edison Johar, Frilasita A Yudhaputri, Hidayat Trimarsanto, David H Muljono, Safarina G Malik, Khin Saw Myint, Amin Soebandrio	?	?	?	2020-05-08	?	?
hCoV-19/NewZealand/20CV0298/2020	A1a	betacoronavirus	EPI_ISL_622795	?	2020-03-26	Oceania	New Zealand	South Canterbury	?	Oceania	New Zealand	South Canterbury	genome	29782	Human	?	Female	20C	B.1.369	GH	Canterbury Health Laboratories	Institute of Environmental Science and Research (ESR)	Xiaoyun Ren, Matt Storey, Nikki Freed, Muhammad Faisal, Jing Wang, Hermes Perez, Anja Werno, Antje van der Linden, Arlo Upton, Chris Mansell, David Hammer, Dragana Drinkovic, Gary McAuliffe, Hana Sofia Andersson, James Ussher, Jill Sherwood, Josh Freeman, Julia Howard, Juliet Elvy, Mary DeAlmeida, Matt Blakiston, Matthew Rogers, Max Bloomfield, Michael Addidle, Michelle Balm, Sally Roberts, Sarah…	?	?	?	2020-11-06	?	?
hCoV-19/Oman/RESP-20-6020/2020	A1a	betacoronavirus	EPI_ISL_491116	?	2020-03-26	Asia	Oman	Muscat	?	Asia	Oman	Muscat	genome	29840	Human	48	Female	20B	B.1.1.27	GR	Oman-National Influenza Center	Biotechnology & OMICs Laboratory	Samira Al-Mahruqi, Abdul Latif Khan, Samiha Al-Kharusi, Adil Khan , Ahmed Al-Rawahi, Sajjad Asaf, Amina Al-Jardani, Hanan Al-Kindi, Intisar Al-Shukri, Ahlam Al-Amri, Aisha Al-Amri, Aisha Al-Busaidi, Adil Al-Wahaibi, Seif Al-Abri, Ahmed Al-Harrasi	?	?	?	2020-07-16	?	?
hCoV-19/USA/IN-Lilly-IPB0173-09bc04/2020	A1a	betacoronavirus	EPI_ISL_911607	?	2020-03-26	North America	USA	Indiana	Marion County IN	North America	USA	Indiana	genome	29903	Human	42	Female	19B	A.1	S	Clinical Diagnostics Laboratory, Diagnostic & Experimental Pathology, Lilly Research Laboratories	Clinical Diagnostics Laboratory, Diagnostic & Experimental Pathology, Lilly Research Laboratories	Tim Holzer, Mayuri Vaidya, Angie Fulford, Sam McNeely, Rachael Redmond, Phil Ebert, John Calley, Leslie ONeill Reising, Pat Finnegan, Erin Wray, John McElwee, Jeff Fill, Joe Oakley, Andrew Schade	?	?	?	2021-02-02	?	?
hCoV-19/Argentina/PAIS-D0040/2020	A1a	betacoronavirus	EPI_ISL_792482	?	2020-03-27	South America	Argentina	Neuquen	Las Lajas	South America	Argentina	Neuquen	genome	29808	Human	25	Male	20A	B.1.110	GH	Laboratorio Central Mg. Luis Alfredo Pianciola	Hospital Regional Ushuaia - Centro Austral De Investigaciones CientÃ­ficas - Universidad Nacional De Tierra Del Fuego on behalf of 'Proyecto Argentino Interinstitucional de genomica de SARS-CoV-2' (PAIS Consortium)	Ceballos, SG; Nardi, CF; Gramundi, ID; Gallego, F; Pinto, C; Ziehm, MC; Mazzeo, M; Pianciola, L.	?	?	?	2021-01-10	?	?
hCoV-19/Australia/NSW261/2020	A1a	betacoronavirus	EPI_ISL_451526	?	2020-03-27	Oceania	Australia	New South Wales	Sydney	Oceania	Australia	New South Wales	genome	29408	Human	?	?	20B	B.1.1	GR	Pathology West - NSW Health Pathology	NSW Health Pathology - Institute of Clinical Pathology and Medical Research; Westmead Hospital; University of Sydney	CIDM-PH et al.	?	?	?	2020-05-25	?	?
hCoV-19/Australia/TAS197/2020	A1a	betacoronavirus	EPI_ISL_522641	?	2020-03-27	Oceania	Australia	Tasmania	?	Oceania	Australia	Tasmania	genome	29787	Human	?	?	20C	B.1.319	GH	Royal Hobart Hospital Microbiology Department	MDU-PHL	Cooley L., van Haeften R., Seemann T., Sait M., Schultz, M.B., Sherry N.	?	?	?	2020-08-26	?	?
hCoV-19/Australia/WA147/2020	A1a	betacoronavirus	EPI_ISL_596710	?	2020-03-27	Oceania	Australia	Western Australia	?	Oceania	Australia	Western Australia	genome	29400	Human	?	?	20B	B.1.1.142	GR	PathWest Laboratory Medicine WA	PathWest Laboratory Medicine WA Microbial Surveillance Unit	PathWest Laboratory Medicine WA Microbial Surveillance Unit	?	?	?	2020-10-27	?	?
hCoV-19/Brazil/SP-L14-CD260/2020	A1a	betacoronavirus	EPI_ISL_476256	?	2020-03-27	South America	Brazil	SÃ£o Paulo	?	South America	Brazil	SÃ£o Paulo	genome	29782	Human	?	?	20A	B.1.195	G	Hospital da ClÃ­nicas da Faculdade de Medicina da Universidade de SÃ£o Paulo	Instituto de Medicina Tropical da Univesidade de SÃ£o Paulo	Samples: Ingra Morales Claro, Erika Regina Manuli, Cecilia Salete Alencar, Carolina S. Lazar, Silvia F. Costa; Sequencing: Ingra Morales Claro, Jaqueline Goes de Jesus, Erika Regina Manuli, Flavia Cristina da Silva Sales, Thais de Moura Coletti, Camila Alves Maia da Silva, Mariana Severo Ramundo, Giula Magalhaes Ferreira, Darlan da Silva Candido, Julien Theze, Nuno Faria, Ester Sabino	?	?	?	2020-06-25	?	?
hCoV-19/Guyana/50817/2020	A1a	betacoronavirus	EPI_ISL_2230692	?	2020-03-27	South America	Guyana	Guyana	?	South America	Guyana	Guyana	genome	29782	Human	?	?	20C	B.1.516	GH	The Caribbean Public Health Agency	Carrington Lab, Department of PreClinical Sciences, Faculty of Medical Sciences, The University of the West Indies	Nikita S. D. Sahadeo, Arianne Brown-Jordan, Sarah Hill, Vernie Ramkissoon, Narine Singh, Naresh Nandram, Avery Hinds, Jerome Foster, Stanley Giddings, Karla Georges, Marsha Ivey, Rahul Naidu, Risha Singh, SueMin Nathaniel, Rajini Haraksingh, Jaya Jayaraman, Chinna Chinnadurai, Adesh Ramsubhag, Nuno Faria, Oliver Pybus, Christopher Oura, Gabriel Escobar, Christine V. F. Carrington	?	?	?	2021-05-23	?	?
hCoV-19/Uganda/UG003/2020	A1a	betacoronavirus	EPI_ISL_451185	?	2020-03-27	Africa	Uganda	Uganda	?	Africa	Uganda	Uganda	genome	29830	Human	?	?	20B	B.1.1	O	Uganda Virus Research Institute	MRC/UVRI & LSHTM Uganda Research Unit	Dan Lule Bugembe, John Kayiwa, My V.T Phan, Phionah Tushabe, Stephen Balinandi, Beatrice Dhaala, Deogratius Ssemwanga, Jonas Lexow, Henry Mwebesa, Jane Aceng, Henry Kyobe, Julius Lutwama, Pontiano Kaleebu, Matthew Cotten	?	?	?	2020-05-23	?	?
hCoV-19/Uganda/UG004/2020	A1a	betacoronavirus	EPI_ISL_451186	?	2020-03-27	Africa	Uganda	Uganda	?	Africa	Uganda	Uganda	genome	29797	Human	?	?	20B	B.1.1.369	GR	Uganda Virus Research Institute	MRC/UVRI & LSHTM Uganda Research Unit	Dan Lule Bugembe, John Kayiwa, My V.T Phan, Phionah Tushabe, Stephen Balinandi, Beatrice Dhaala, Deogratius Ssemwanga, Jonas Lexow, Henry Mwebesa, Jane Aceng, Henry Kyobe, Julius Lutwama, Pontiano Kaleebu, Matthew Cotten	?	?	?	2020-05-23	?	?
hCoV-19/USA/MN-MDH-1465/2020	A1a	betacoronavirus	EPI_ISL_518859	?	2020-03-27	North America	USA	Minnesota	?	North America	USA	Minnesota	genome	29823	Human	?	?	20A	B.1.36.36	G	Mayo Clinic & Mayo Clinic Laboratories	Minnesota Department of Health, Public Health Laboratory	Matt Plumb, Jacob Garfin, and Xiong Wang	?	?	?	2020-08-25	?	?
hCoV-19/USA/MO-MSPHL-000470/2020	A1a	betacoronavirus	EPI_ISL_1392831	?	2020-03-27	North America	USA	Missouri	?	North America	USA	Missouri	genome	29817	Human	?	?	20A	B.1.36.36	G	Missouri State Public Health Laboratory	Missouri State Public Health Laboratory	Matthew Sinn, Joshua Barry, Ashley New	?	?	?	2021-03-29	?	?
hCoV-19/Botswana/BOT0455/2020	A1a	betacoronavirus	EPI_ISL_560386	?	2020-03-28	Africa	Botswana	Gaborone	?	Africa	Botswana	Gaborone	genome	29782	Human	39	Female	20C	B.1	GH	National Health Laboratory	Botswana Institute for Technology Research and innovation	Kefentse Arnold Tumedi, Madisa Mine, Dineo Emang Tshiamo. Gape Nyepetsi, Thongbotho Mphoyakgosi, Maitshwarelo Ignatius Matsheka	?	?	?	2020-09-29	?	?
hCoV-19/Panama/334280/2020	A1a	betacoronavirus	EPI_ISL_496772	?	2020-03-28	North America	Panama	Herrera	?	North America	Panama	Herrera	genome	29312	Human	19	Male	19B	A.4	S	Gorgas Memorial Laboratory of Health Studies	Gorgas Memorial Laboratory of Health Studies	Danilo Franco, Claudia Gonzalez Sandra Lopez-Verges, Alexander A Martinez	?	?	?	2020-07-24	?	?
hCoV-19/Uruguay/UY-NYUMC867/2020	A1a	betacoronavirus	EPI_ISL_457963	?	2020-03-28	South America	Uruguay	Montevideo	?	South America	Uruguay	Montevideo	genome	29541	Human	71	Female	20D	B.1.1.1	GR	Laboratorio de BiologÃ­a Molecular AsociaciÃ³n EspaÃ±ola Primera en Salud	Departments of Pathology and Medicine, New York University School of Medicine	Maria Victoria Elizondo, Maria Noel Zubillaga, Gonzalo Manrique, Paul Zappile, Gael Westby, Matthew T Maurano, Christian Marier, Adriana Heguy	?	?	?	2020-06-02	?	?
hCoV-19/Australia/TAS125/2020	A1a	betacoronavirus	EPI_ISL_522590	?	2020-03-29	Oceania	Australia	Tasmania	?	Oceania	Australia	Tasmania	genome	29804	Human	?	?	19B	A.1	S	Royal Hobart Hospital Microbiology Department	MDU-PHL	Cooley L., van Haeften R., Seemann T., Sait M., Schultz, M.B., Sherry N.	?	?	?	2020-08-26	?	?
hCoV-19/Croatia/7R-S8new/2020	A1a	betacoronavirus	EPI_ISL_455567	?	2020-03-29	Europe	Croatia	Istria	?	Europe	Croatia	Istria	genome	29884	Human	58	Male	20C	B.1	GH	Institute for Public Health	Laboratory for advanced genomics	Filip RokiÄ‡, Lovro Trgovec-Greif, Neven SuÄiÄ‡, Tomislav Rukavina, Igor Jurak, Oliver Vugrek	?	?	?	2020-05-31	?	?
hCoV-19/Denmark/ALAB-SSI-558/2020	A1a	betacoronavirus	EPI_ISL_436968	?	2020-03-29	Europe	Denmark	Denmark	?	Europe	Denmark	Denmark	genome	29782	Human	?	?	20B	B.1.1.29	GR	Department of Virus and Microbiological Special Diagnostics, Statens Serum Institut, Copenhagen, Denmark, Artillerivej 5, 2300 Copenahgen S	Albertsen lab, Department of Chemistry and Bioscience, Aalborg University, Denmark	Rasmus Kirkegaard	?	?	?	2020-05-08	?	?
hCoV-19/Ghana/2828_S6/2020	A1a	betacoronavirus	EPI_ISL_422397	?	2020-03-29	Africa	Ghana	Greater Accra	Accra	Africa	Ghana	Greater Accra	genome	29811	Human	38	Male	19B	A.11	S	NMIMR, Department of Virology	WACCBIP, University of Ghana	Joyce M. Ngoi, Bright Adu, Collins M. Morangâ€™a, Selassie Kumordjie, Miriam Eshun, Linda Boatemaa, Vanessa Magnussen, Erasmus Kotey, Fred Tei-Maya, Dominic S. Y. Amuzu, Peter Quashie, Augustina Arjarquah, Ivy Asante, Evelyn Bonney, George B. Kyei, Kofi Bonney, Abraham Kwabena Anang, Gordon A. Awandare, William Ampofo	?	?	?	2020-04-10	?	?
hCoV-19/Malaysia/2982/2020	A1a	betacoronavirus	EPI_ISL_506998	?	2020-03-29	Asia	Malaysia	Kuala Lumpur	?	Asia	Malaysia	Kuala Lumpur	genome	29875	Human	27	Female	19A	B.6.1	O	Department of Medical Microbiology, University Malaya Medical Centre	Department of Medical Microbiology, Faculty of Medicine, University of Malaya	Yoong Min CHONG, Jennifer Chong, I-Ching SAM, Yoke Fun CHAN, University Malaya Medical Centre COVID Team	?	?	?	2020-08-03	?	?
hCoV-19/Bangladesh/CHRF-0011/2020	A1a	betacoronavirus	EPI_ISL_492028	?	2020-03-30	Asia	Bangladesh	Bangladesh	?	Asia	Bangladesh	Bangladesh	genome	29875	Human	?	Male	20A	B.1	G	Child Health Research Foundation	Child Health Research Foundation	Senjuti Saha, Md Saiful Islam Sajib, Roly Malaker, Md Hafizur Rahman, Afroza Akter Tanni, Syed Muktadir Al Sium, Maksuda Islam, Samir K Saha	?	?	?	2020-07-18	?	?
hCoV-19/NewZealand/20CV0306/2020	A1a	betacoronavirus	EPI_ISL_622799	?	2020-03-30	Oceania	New Zealand	Whanganui	?	Oceania	New Zealand	Whanganui	genome	29782	Human	?	Female	19A	B.6	O	Canterbury Health Laboratories	Institute of Environmental Science and Research (ESR)	Xiaoyun Ren, Matt Storey, Nikki Freed, Muhammad Faisal, Jing Wang, Hermes Perez, Anja Werno, Antje van der Linden, Arlo Upton, Chris Mansell, David Hammer, Dragana Drinkovic, Gary McAuliffe, Hana Sofia Andersson, James Ussher, Jill Sherwood, Josh Freeman, Julia Howard, Juliet Elvy, Mary DeAlmeida, Matt Blakiston, Matthew Rogers, Max Bloomfield, Michael Addidle, Michelle Balm, Sally Roberts, Sarah…	?	?	?	2020-11-06	?	?
hCoV-19/SaudiArabia/KAUST-Madinah254/2020	A1a	betacoronavirus	EPI_ISL_437738	?	2020-03-30	Asia	Saudi Arabia	Madinah	?	Asia	Saudi Arabia	Madinah	genome	29903	Human	41	Male	20C	B.1	GH	Pathogen Genomics Lab King Abdullah University of Science and Technology(KAUST)	Pathogen Genomics Lab King Abdullah University of Science and Technology(KAUST)	Sharif Hala,Fadwa Alofi,Afrah Alsomali, Asim Khogeer, Sara Mfarrej, Khaled Algithami,Raeece Naeem, Amit Kumar Subudhi,Fathia Ben-Rached, Rahul Salunke, Anwar Hashem, Naif Almontashiri, Arnab Pain	?	?	?	2020-05-11	?	?
hCoV-19/SierraLeone/KGH-G-8548/2020	A1a	betacoronavirus	EPI_ISL_512811	?	2020-03-30	Africa	Sierra Leone	Sierra Leone	?	Africa	Sierra Leone	Sierra Leone	genome	29896	Human	?	?	20C	B.1	GH	Kenema Government Hospital, Ministry of Health and Sanitation	Kenema Government Hospital, Ministry of Health and Sanitation	Goba,A., Momoh,M., Sandi,J., Tomkins-Tinch,C., Siddle,K., Mehta,S., Oluniyi,P., Jalloh,S., Park,D., Andersen,K., Garry,R., Happi,C., Grant,D., Olawoye,I.	?	?	?	2020-08-11	?	?
hCoV-19/Argentina/PAIS-G0119/2020	A1a	betacoronavirus	EPI_ISL_1396076	?	2020-03-31	South America	Argentina	Tucuman	San Miguel de Tucuman	South America	Argentina	Tucuman	genome	29782	Human	64	Female	20B	B.1.1.33	GR	Laboratorio de Salud PÃºblica	Instituto de Patologia Vegetal (CIAP-INTA) on behalf of 'Proyecto Argentino Interinstitucional de genomica de SARS-CoV-2' (PAIS Consortium)	FernÃ¡ndez, FD, Marquez, N., Debat, HJ., Irazoqui, M., Amadio, A. Mariana B. SalmerÃ³n, Ana Maria Zamora, Gustavo RuÃ¬z de Huidobro, Dardo E. Costas, Graciela Alabarse.	?	?	?	2021-03-29	?	?
hCoV-19/Bolivia/26958/2020	A1a	betacoronavirus	EPI_ISL_837576	?	2020-03-31	South America	Bolivia	Pando	?	South America	Bolivia	Pando	genome	29741	Human	?	?	19B	A.5	S	Centro Nacional de Enfermedades Tropicales (CENETROP)	Laboratory of Respiratory Viruses and Measles, Oswaldo Cruz Institute, FIOCRUZ	Paola Resende, Roxana Loayza, Cinthia Avila, Luciana Appolinario, Fernando Motta, Anna Carolina Paixao, Ana Carolina Mendonca, Marilda Siqueira on behalf of the Fiocruz COVID-19 Genomic Surveillance Network	?	?	?	2021-01-18	?	?
hCoV-19/India/WB-S7/2020	A1a	betacoronavirus	EPI_ISL_455641	?	2020-03-31	Asia	India	West Bengal	Kolkata	Asia	India	West Bengal	genome	29873	Human	23	Female	19A	B.6.6	O	ICMR-National Institute of Cholera and Enteric Diseases	National Institute of Biomedical Genomics	Arindam Maitra, Mamta Chawla Sarkar, Sreedhar Chinnaswamy, Hasina Banu, Ananya Chatterjee, Shanta Dutta, Saumitra Das	?	?	?	2020-06-01	?	?
hCoV-19/SierraLeone/KGH-G-8549/2020	A1a	betacoronavirus	EPI_ISL_512812	?	2020-03-31	Africa	Sierra Leone	Sierra Leone	?	Africa	Sierra Leone	Sierra Leone	genome	29899	Human	?	?	20B	B.1.1	GR	Kenema Government Hospital, Ministry of Health and Sanitation	Kenema Government Hospital, Ministry of Health and Sanitation	Goba,A., Momoh,M., Sandi,J., Tomkins-Tinch,C., Siddle,K., Mehta,S., Oluniyi,P., Jalloh,S., Park,D., Andersen,K., Garry,R., Happi,C., Grant,D., Olawoye,I.	?	?	?	2020-08-11	?	?
hCoV-19/Slovenia/LabVir-2906/2020	A1a	betacoronavirus	EPI_ISL_960309	?	2020-03-31	Europe	Slovenia	Pomurska	Murska Sobota	Europe	Slovenia	Pomurska	genome	29824	Human	52	Male	20B	B.1.1	GR	NLZOH, Laboratory for Virology	NLZOH, Laboratory for Virology	Katarina Prosenc (Laboratory for Virology), Cesare Camma (IZSAM), Erik Alm (ECDC)	?	?	?	2021-02-09	?	?
hCoV-19/SriLanka/COV486/2020	A1a	betacoronavirus	EPI_ISL_428673	?	2020-03-31	Asia	Sri Lanka	Sri Lanka	?	Asia	Sri Lanka	Sri Lanka	genome	29903	Human	47	Male	19A	B	O	Centre for Dengue Research	Centre for Dengue Research	Chandima Jeewandara, Dinuka Ariyaratne, Laksiri Gomes, Deshni Jayathilaka, Diyanath Ranasinghe, Ananda Wijewickrama, Eranga Narangoda, Damayanthi Idampitiya, Neelika Malavige	?	?	?	2020-04-21	?	?
hCoV-19/Tunisia/COV1482/2020	A1a	betacoronavirus	EPI_ISL_463006	?	2020-03-31	Africa	Tunisia	Tunisia	?	Africa	Tunisia	Tunisia	genome	29825	Human	?	?	20C	B.1	GH	unknown	Clinical virology	Fares,W., Triki,H.	?	?	?	2020-05-20	?	?
hCoV-19/UnitedArabEmirates/L5857/2020	A1a	betacoronavirus	EPI_ISL_469279	?	2020-03-31	Asia	United Arab Emirates	United Arab Emirates	?	Asia	United Arab Emirates	United Arab Emirates	genome	29903	Human	40	Female	19A	B.4.7	O	Mohammed Bin Rashid University of Medicine and Health Sciences	Al Jalila Genomics Center	Ahmad Abou Tayoun, Tom Loney, Hamda Khansaheb, Sathishkumar Ramaswamy, Divinlal Harilal, Zulfa Omar Deesi, Rupa Murthy Varghese, Hanan Al Suwaidi, Abdulmajeed Alkhaja, Mohammed Uddin, Rifat Hamoudi, Rabih Halwani, Abiola Catherine Senok, Qutayba Hamid, Norbert Nowotny, Alawi Alsheikh-Ali	?	?	?	2020-06-18	?	?
hCoV-19/UnitedArabEmirates/L920634731/2020	A1a	betacoronavirus	EPI_ISL_520728	?	2020-03-31	Asia	United Arab Emirates	United Arab Emirates	?	Asia	United Arab Emirates	United Arab Emirates	genome	29903	Human	39	Male	20A	B.1	G	Mohammed Bin Rashid University of Medicine and Health Sciences	Al Jalila Genomics Center	Ahmad Abou Tayoun, Tom Loney, Hamda Khansaheb, Sathishkumar Ramaswamy, Divinlal Harilal, Zulfa Omar Deesi, Rupa Murthy Varghese, Hanan Al Suwaidi, Abdulmajeed Alkhaja, Mohammed Uddin, Rifat Hamoudi, Rabih Halwani, Abiola Catherine Senok, Qutayba Hamid, Norbert Nowotny, Alawi Alsheikh-Ali	?	?	?	2020-08-25	?	?
hCoV-19/USA/PA-MGEL89/2020	A1a	betacoronavirus	EPI_ISL_454372	?	2020-03-31	North America	USA	Pennsylvania	Allegheny County	North America	USA	Pennsylvania	genome	29840	Human	?	?	20C	B.1	GH	UPMC Clinical Microbiology Laboratory	Microbial Genome Sequencing Center, Microbial Genomic Epidemiological Laboratory	Mustapha M. Mustapha, Jane W. Marsh, Dan Snyder, Marissa P. Griffith, Stephanie L. Mitchell, Vatsala R. Srinivasa, Kady D. Waggle, Chinelo Ezeonwuku, Vaughn S. Cooper, Lee H. Harrison	?	?	?	2020-05-28	?	?
hCoV-19/Cyprus/005/2020	A1a	betacoronavirus	EPI_ISL_463745	?	2020-04-01	Europe	Cyprus	Cyprus	?	Europe	Cyprus	Cyprus	genome	29875	Human	51	Female	20B	B.1.1	GR	Department of Molecular Virology, Cyprus Institute of Neurology and Genetics	Department of Molecular Virology, Cyprus Institute of Neurology and Genetics	Jan Richter, George Krashias, Christina Tryfonos, Stavros Bashiardes, Dana Koptides, Christina Christodoulou	?	?	?	2020-06-10	?	?
hCoV-19/NewZealand/20CV0316/2020	A1a	betacoronavirus	EPI_ISL_579087	?	2020-04-01	Oceania	New Zealand	Hawkes Bay	?	Oceania	New Zealand	Hawkes Bay	genome	29782	Human	?	Female	19B	A	S	Canterbury Health Laboratories	Institute of Environmental Science and Research (ESR)	Xiaoyun Ren, Matt Storey, Nikki Freed, Muhammad Faisal, Jing Wang, Hermes Perez, Anja Werno, Antje van der Linden, Arlo Upton, Chris Mansell, David Hammer, Dragana Drinkovic, Gary McAuliffe, Hana Sofia Andersson, James Ussher, Jill Sherwood, Josh Freeman, Julia Howard, Juliet Elvy, Mary DeAlmeida, Matt Blakiston, Matthew Rogers, Max Bloomfield, Michael Addidle, Michelle Balm, Sally Roberts, Sarah…	?	?	?	2020-10-14	?	?
hCoV-19/NewZealand/20CV0317/2020	A1a	betacoronavirus	EPI_ISL_579088	?	2020-04-01	Oceania	New Zealand	Hawkes Bay	?	Oceania	New Zealand	Hawkes Bay	genome	29782	Human	?	Female	19B	A	S	Canterbury Health Laboratories	Institute of Environmental Science and Research (ESR)	Xiaoyun Ren, Matt Storey, Nikki Freed, Muhammad Faisal, Jing Wang, Hermes Perez, Anja Werno, Antje van der Linden, Arlo Upton, Chris Mansell, David Hammer, Dragana Drinkovic, Gary McAuliffe, Hana Sofia Andersson, James Ussher, Jill Sherwood, Josh Freeman, Julia Howard, Juliet Elvy, Mary DeAlmeida, Matt Blakiston, Matthew Rogers, Max Bloomfield, Michael Addidle, Michelle Balm, Sally Roberts, Sarah…	?	?	?	2020-10-14	?	?
hCoV-19/NewZealand/20VR3209/2020	A1a	betacoronavirus	EPI_ISL_579494	?	2020-04-01	Oceania	New Zealand	Canterbury	?	Oceania	New Zealand	Canterbury	genome	29783	Human	?	Female	19A	B	V	Canterbury Health Laboratories	Institute of Environmental Science and Research (ESR)	Xiaoyun Ren, Matt Storey, Nikki Freed, Muhammad Faisal, Jing Wang, Hermes Perez, Anja Werno, Antje van der Linden, Arlo Upton, Chris Mansell, David Hammer, Dragana Drinkovic, Gary McAuliffe, Hana Sofia Andersson, James Ussher, Jill Sherwood, Josh Freeman, Julia Howard, Juliet Elvy, Mary DeAlmeida, Matt Blakiston, Matthew Rogers, Max Bloomfield, Michael Addidle, Michelle Balm, Sally Roberts, Sarah…	?	?	?	2020-10-14	?	?
hCoV-19/USA/PR-CDC-S19/2020	A1a	betacoronavirus	EPI_ISL_434553	?	2020-04-01	North America	USA	Puerto Rico	?	North America	USA	Puerto Rico	genome	29743	Human	?	?	20C	B.1.516	GH	Puerto Rico Department of Health	Centers for Disease Control and Prevention, Dengue Branch	Gilberto A. Santiago, Glenda Gonzalez, Betzabel Flores, Keyla Charriez, Fabiola Cruz, Chaney Kalinich, Joseph Fauver, Jessica I. Falcon, Nathan Grubaugh, Jorge L. Munoz-Jordan	?	?	?	2020-04-29	?	?
hCoV-19/China/AP62/2020	A1a	betacoronavirus	EPI_ISL_2779638	?	2020-04-02	Asia	China	South China	?	Asia	China	South China	genome	29876	Human	23	Female	20B	B.1.1	GR	State Key Laboratory of Emerging Infectious Diseases, The University of Hong Kong	The University of Hong Kong	Lifeng Li, Xianfan Wu, Yiu Man Cheung, Huachen Zhu, Yi Guan	?	?	?	2021-07-02	?	?
hCoV-19/Hungary/UD-6278/2020	A1a	betacoronavirus	EPI_ISL_476070	?	2020-04-02	Europe	Hungary	JÃ¡sz-Nagykun-Szolnok County	?	Europe	Hungary	JÃ¡sz-Nagykun-Szolnok County	genome	29782	Human	52	Male	20C	B.1	GH	University of Debrecen, Department of Medical Microbiology	National Laboratory of Virology, SzentÃ¡gothai Research Centre	Endre GÃ¡bor TÃ³th, BalÃ¡zs Somogyi, Brigitta Zana, Eszter Csoma, Ferenc Jakab, GÃ¡bor Kemenesi	?	?	?	2020-06-25	?	?
hCoV-19/Mexico/SIN-IBT-IMSS-431/2020	A1a	betacoronavirus	EPI_ISL_1301462	?	2020-04-02	North America	Mexico	Sinaloa	?	North America	Mexico	Sinaloa	genome	29817	Human	49	Female	20A	B.1.609	G	Laboratorio Central de EpidemiologÃ­a IMSS	Instituto de BiotecnologÃ­a de la UNAM	Authors from IBT, IMSS, InDRE and INER (in alphabetical order): Carlos F. Arias, Santiago Ãvila-RÃ­os, Gisela Barrera-Badillo, Eduardo Becerril-Vargas, Celia Boukadida, Natividad Cruz-Ortiz, Larissa Fernandes-Matano, Ricardo Grande, Lucia Hernandez-Rivas, Alejandra HernÃ¡ndez-TerÃ¡n, Pavel Isa, Irma Lopez-Martinez, JosÃ© Arturo MartÃ­nez-Orozco, Margarita MatÃ­as-Florentino, Fidencio MejÃ­a-Nepo…	?	?	?	2021-03-20	?	?
hCoV-19/NewZealand/20VR1904/2020	A1a	betacoronavirus	EPI_ISL_579160	?	2020-04-02	Oceania	New Zealand	Southern	?	Oceania	New Zealand	Southern	genome	29783	Human	?	Female	20B	B.1.1.29	GR	Southern Community Labs Dunedin	Institute of Environmental Science and Research (ESR)	Xiaoyun Ren, Matt Storey, Nikki Freed, Muhammad Faisal, Jing Wang, Hermes Perez, Anja Werno, Antje van der Linden, Arlo Upton, Chris Mansell, David Hammer, Dragana Drinkovic, Gary McAuliffe, Hana Sofia Andersson, James Ussher, Jill Sherwood, Josh Freeman, Julia Howard, Juliet Elvy, Mary DeAlmeida, Matt Blakiston, Matthew Rogers, Max Bloomfield, Michael Addidle, Michelle Balm, Sally Roberts, Sarah…	?	?	?	2020-10-14	?	?
hCoV-19/Taiwan/TSGH-23/2020	A1a	betacoronavirus	EPI_ISL_436108	?	2020-04-02	Asia	Taiwan	Taiwan	Taipei	Asia	Taiwan	Taiwan	genome	29903	Human	21	Female	20C	B.1	GH	TSGH-CP molecular lab	TSGH-CP molecular lab	Cherng-Lih Perng, Ming-Jr JIAN, Chih-Kai Chang, Jung-Chung Lin, Kuo-Ming Yeh, Chien-Wen Chen, Sheng-Kang Chiu, Hsing-Yi Chung, Shih-Hung Tsai, Kuo-Sheng Hung, Tien-Yao Chang, Feng-Yee Chang, Hung-Sheng Shang	?	?	?	2020-05-06	?	?
hCoV-19/Uganda/UG047/2020	A1a	betacoronavirus	EPI_ISL_737935	?	2020-04-02	Africa	Uganda	Uganda	?	Africa	Uganda	Uganda	genome	29835	Human	?	?	19A	B.4.7	O	Uganda Central Public Health Lab and Uganda Virus Research Institute	MRC/UVRI & LSHTM Uganda Research Unit	Matthew Cotten, Dan Lule Bugembe, My V.T. Phan, Pontiano Kaleebu et al.	?	?	?	2020-12-27	?	?
hCoV-19/Australia/QLD967/2020	A1a	betacoronavirus	EPI_ISL_530232	?	2020-04-03	Oceania	Australia	Queensland	?	Oceania	Australia	Queensland	genome	29872	Human	?	?	20C	B.1	GH	Queensland Health Forensic and Scientific Services, Public Health Virology	Public Health Virology Laboratory, Forensic and Scientific Services, Queensland Health	Son Nguyen et al	?	?	?	2020-09-11	?	?
hCoV-19/HongKong/HKPU-00808/2020	A1a	betacoronavirus	EPI_ISL_2713077	?	2020-04-03	Asia	Hong Kong	Hong Kong	?	Asia	Hong Kong	Hong Kong	genome	29782	Human	24	Male	20B	B.1.1	GR	Department of Health Technology and Informatics, The Hong Kong Polytechnic University	Department of Health Technology and Informatics, The Hong Kong Polytechnic University	Gilman Kit-Hang Siu, Lam-Kwong Lee, Kenneth Siu-Sing Leung, Jake Siu-Lun Leung, Wing-Hei Lo, Timothy Ting-Leung Ng, Chloe Toi-Mei Chan, Hoi-Ching Jim, Ivan Tak-Fai Wong, Kingsley King-Gee Tam, Hiu-Yin Lao, Denise Sze-Hang Wong, Alan Ka-Lun Wu, Miranda Chong-Yee Yau, Yvette Wai-Man Lai, Kitty Sau-Chun Fung, Sandy Ka-Yee Chau, Barry Kin-Chung Wong, Wing-Kin To, Kristine Luk, Alex Yat-Man Ho, Tak-Lu…	?	?	?	2021-06-29	?	?
hCoV-19/HongKong/VM20008964-2/2020	A1a	betacoronavirus	EPI_ISL_539851	?	2020-04-03	Asia	Hong Kong	Hong Kong	?	Asia	Hong Kong	Hong Kong	genome	29831	Human	93	Male	20B	B.1.1	GR	Pok Oi Hospital	Hong Kong Department of Health	Alan K.L. Tsang, Peter C.W. Yip, Edman T.K. Lam, Rickjason C.W. Chan, Dominic N.C. Tsang	?	?	?	2020-09-21	?	?
hCoV-19/Togo/BMC-1011-20/2020	A1a	betacoronavirus	EPI_ISL_1415293	?	2020-04-03	Africa	Togo	Golfe	Lome	Africa	Togo	Golfe	genome	29860	Human	28	Female	19B	A	S	Institut National d'hygiÃ¨ne	"UnitÃ© Mixte Internationale TransVIHMI (UMI 233 IRD â€“ U1175 INSERM - UniversitÃ© de Montpellier) IRD (Institut de recherche pour le dÃ©veloppement)"	Mounerou SALOU, Christelle BUTEL, Wembo A. HALATOKO,Issaka Maman, Abla A. KONOU, Amivi EHLAN, Adodo SADJI, Kokou TEGUENI,Sidonie A.M.KAGNISSODE, AkoÃ©lÃ© SILIADIN, Alassane OURO-MEDELI, Messanh DOUFFAN,DÃ©lÃ©ma MABA,Sika DOSSIM, AmÃ©yo DORKENOO, Mireille PRINCE-DAVID,Anoumou DAGNRA,Laetitia SERRANO,Ahidjo AYOUBA,Eric DELAPORTE, Martine PEETERS	?	?	?	2021-03-31	?	?
hCoV-19/Australia/WA294/2020	A1a	betacoronavirus	EPI_ISL_596837	?	2020-04-04	Oceania	Australia	Western Australia	?	Oceania	Australia	Western Australia	genome	29409	Human	?	?	20A	B.1.535	G	PathWest Laboratory Medicine WA	PathWest Laboratory Medicine WA Microbial Surveillance Unit	PathWest Laboratory Medicine WA Microbial Surveillance Unit	?	?	?	2020-10-27	?	?
hCoV-19/SouthKorea/KCDC2199/2020	A1a	betacoronavirus	EPI_ISL_506993	?	2020-04-04	Asia	South Korea	South Korea	?	Asia	South Korea	South Korea	genome	29898	Human	27	Male	20A	B.1	GH	Division of Viral Diseases, Center for Laboratory Control of Infectious Diseases, Korea Centers for Diseases Control and Prevention	Division of Viral Diseases, Center for Laboratory Control of Infectious Diseases, Korea Centers for Diseases Control and Prevention	Jeong-Min Kim, Yoon-Seok Chung, Namjoo Lee, Sang Hee Woo, Hye-Jun Jo, Heui Man Kim, Jun-Sub Kim, Dong Hyun Song, Daesang Lee, Seong Tae Jeong, Myung Guk Han	?	?	?	2020-08-02	?	?
hCoV-19/Australia/WA301/2020	A1a	betacoronavirus	EPI_ISL_596844	?	2020-04-05	Oceania	Australia	Western Australia	?	Oceania	Australia	Western Australia	genome	29409	Human	?	?	20A	B.1.535	G	PathWest Laboratory Medicine WA	PathWest Laboratory Medicine WA Microbial Surveillance Unit	PathWest Laboratory Medicine WA Microbial Surveillance Unit	?	?	?	2020-10-27	?	?
hCoV-19/Egypt/CPHL-NRC-3/2020	A1a	betacoronavirus	EPI_ISL_794600	?	2020-04-05	Africa	Egypt	Egypt	?	Africa	Egypt	Egypt	genome	29865	Human	?	?	20C	B.1	GH	Central Laboratories, Egyptian Ministry of Health and Population	Central Laboratories, Egyptian Ministry of Health and Population	Kayed,A.E., Roshdy,W.H., El-Shesheny,R., Mostafa,A., Khalifa,M.K., Shehata,M., Shawky,S., Saleh,M., Gomaa,M., El Taweel,A., Mahmoud,S.H., Moatasim,Y., Kutkat,O., Kamel,M.N., Mahrous,N., El Sayes,M.A., El Guindy,N.M., Naguib,A., Kandeil,A., Kayali,G., Ali,M.A.	?	?	?	2021-01-08	?	?
hCoV-19/NewZealand/20VR2059/2020	A1a	betacoronavirus	EPI_ISL_456353	?	2020-04-05	Oceania	New Zealand	Canterbury	?	Oceania	New Zealand	Canterbury	genome	29767	Human	?	?	20A	B.1.391	G	Canterbury Health Laboratories	Institute of Environmental Science and Research (ESR)	Matt Storey, Xiaoyun Ren, Anja Werno, Antje van der Linden, Arlo Upton, Chris Mansell, David Hammer, Dragana Drinkovic, Erasmus Smit, Gary McAuliffe, Hana Sofia Andersson, James Ussher, Jill Sherwood, Josh Freeman, Julia Howard, Juliet Elvy, Mary DeAlmeida, Matt Blakiston, Matthew Rogers, Max Bloomfield, Michael Addidle, Michelle Balm, Sally Roberts, Sarah Jefferies, Sharmini Muttaiyah, Susan Mor…	?	?	?	2020-06-02	?	?
hCoV-19/Mexico/CHH-IBT-IMSS-439/2020	A1a	betacoronavirus	EPI_ISL_1301552	?	2020-04-06	North America	Mexico	Chihuahua	?	North America	Mexico	Chihuahua	genome	29844	Human	26	Male	20C	B.1	GH	Laboratorio Central de EpidemiologÃ­a IMSS	Instituto de BiotecnologÃ­a de la UNAM	Authors from IBT, IMSS, InDRE and INER (in alphabetical order): Carlos F. Arias, Santiago Ãvila-RÃ­os, Gisela Barrera-Badillo, Eduardo Becerril-Vargas, Celia Boukadida, Natividad Cruz-Ortiz, Larissa Fernandes-Matano, Ricardo Grande, Lucia Hernandez-Rivas, Alejandra HernÃ¡ndez-TerÃ¡n, Pavel Isa, Irma Lopez-Martinez, JosÃ© Arturo MartÃ­nez-Orozco, Margarita MatÃ­as-Florentino, Fidencio MejÃ­a-Nepo…	?	?	?	2021-03-20	?	?
hCoV-19/Slovakia/UKBA-203/2020	A1a	betacoronavirus	EPI_ISL_577735	?	2020-04-06	Europe	Slovakia	Kosice	Zehra	Europe	United Kingdom	United Kingdom	genome	29782	Human	16	Male	20B	B.1.1.29	GR	Institute of Virology, Biomedical Research Center of the Slovak Academy of Sciences, Bratislava	Faculty of Natural Sciences, Comenius University, Bratislava	KristÃ­na BorÅ¡ovÃ¡, ViktÃ³ria HodorovÃ¡, BroÅˆa BrejovÃ¡, ViktÃ³ria ÄŒabanovÃ¡, Dominika FriÄovÃ¡, Sabina FumaÄovÃ¡ HavlÃ­kovÃ¡, Juraj KopÃ¡Äek, Martina LiÄkovÃ¡, Ä½ubomÃ­ra LukÃ¡ÄikovÃ¡, Martina NebohÃ¡ÄovÃ¡, Monika SlÃ¡vikovÃ¡, Edita StaroÅˆovÃ¡, Elena TichÃ¡, TomÃ¡Å¡ VinaÅ™, Boris Klempa, Jozef Nosek	?	?	?	2020-10-13	?	?
hCoV-19/Australia/WA285/2020	A1a	betacoronavirus	EPI_ISL_596828	?	2020-04-07	Oceania	Australia	Western Australia	?	Oceania	Australia	Western Australia	genome	29409	Human	?	?	20A	B.1.535	G	PathWest Laboratory Medicine WA	PathWest Laboratory Medicine WA Microbial Surveillance Unit	PathWest Laboratory Medicine WA Microbial Surveillance Unit	?	?	?	2020-10-27	?	?
hCoV-19/Japan/PG-0785/2020	A1a	betacoronavirus	EPI_ISL_684395	?	2020-04-07	Asia	Japan	Saitama	?	Asia	Japan	Saitama	genome	29781	Human	?	?	20C	B.1	GH	Pathogen Genomics Center, National Institute of Infectious Diseases	Pathogen Genomics Center, National Institute of Infectious Diseases	Tsuyoshi Sekizuka, Kentaro Itokawa, Rina Tanaka, Masanori Hashino, Makoto Kuroda	?	?	?	2020-12-10	?	?
hCoV-19/Jordan/SR-0333/2020	A1a	betacoronavirus	EPI_ISL_450186	?	2020-04-07	Asia	Jordan	Amman	?	Asia	Jordan	Amman	genome	29864	Human	?	?	19A	B.28	V	Biolab Diagnostic Laboratories	Andersen lab at Scripps Research	Issa Abu-Dayyeh, Ahmad Tibi, Lama Hussein, Lina Mohammad, Zein Naber, Amid Abdelnour with SEARCH Alliance San Diego	?	?	?	2020-05-20	?	?
hCoV-19/Uruguay/UY-162/2020	A1a	betacoronavirus	EPI_ISL_480332	?	2020-04-07	South America	Uruguay	Montevideo	?	South America	Uruguay	Montevideo	genome	29782	Human	?	?	20A	B.1.195	G	Microbial Genomics Laboratory, Institut Pasteur de Montevideo	Microbial Genomics Laboratory, Institut Pasteur de Montevideo	Cecilia Salazar, Marianoel Pereira, Ignacio FerrÃ©s, Gonzalo Moratorio, Pilar Moreno, Gregorio Iraola	?	?	?	2020-07-01	?	?
hCoV-19/Australia/TAS232/2020	A1a	betacoronavirus	EPI_ISL_522661	?	2020-04-08	Oceania	Australia	Tasmania	?	Oceania	Australia	Tasmania	genome	29784	Human	?	?	19A	A.2.2	S	Royal Hobart Hospital Microbiology Department	MDU-PHL	Cooley L., van Haeften R., Seemann T., Sait M., Schultz, M.B., Sherry N.	?	?	?	2020-08-26	?	?
hCoV-19/Bahrain/BAH-20/2020	A1a	betacoronavirus	EPI_ISL_483561	?	2020-04-08	Asia	Bahrain	Bahrain	?	Asia	Bahrain	Bahrain	genome	29472	Human	?	?	19A	B.31	V	Kingdom of Bahrein Ministry of Health	Erasmus Medical Center	Bas Oude Munnink, David Nieuwenhuijse, Reina Sikkema, Fatema, Ebrahim Shehad, Amjad Ghanem Mohamed, Hashmeya Al Wasti, Claudia Schapendonk, Irina Chestakova, Anne van der Linden, Theo Bestebroer, Stefan van Nieuwkoop, Mark Pronk, Pascal Lexmond, Richard Molenkamp, Marion Koopmans, on behalf of the Dutch national COVID-19 response team.	?	?	?	2020-07-07	?	?
hCoV-19/Botswana/BOT2254/2020	A1a	betacoronavirus	EPI_ISL_560390	?	2020-04-08	Africa	Botswana	Gaborone	?	Africa	Botswana	Gaborone	genome	29782	Human	?	?	20B	B.1.1	GR	National Health Laboratory	Botswana Institute for Technology Research and Innovation	Kefentse Arnold Tumedi, Madisa Mine, Dineo Emang Tshiamo. Gape Nyepetsi, Thongbotho Mphoyakgosi, Maitshwarelo Ignatius Matsheka	?	?	?	2020-09-29	?	?
hCoV-19/CostaRica/CRV-0017/2020	A1a	betacoronavirus	EPI_ISL_480321	?	2020-04-08	North America	Costa Rica	San Jose	?	North America	USA	New York	genome	29800	Human	27	Female	20A	B.1	G	Laboratorio ClÃ­nico San JosÃ©	CharitÃ© Virology-University of Costa Rica	Andres Moreira-Soto, Eugenia Corrales-Aguilar, Ignacio Postigo-Hidalgo, Hugo NÃºÃ±ez Navas, Jan Felix Drexler	?	?	?	2020-07-01	?	?
hCoV-19/France/BRE-B7-44/2020	A1a	betacoronavirus	EPI_ISL_1797599	?	2020-04-08	Europe	France	Bretagne	?	Europe	France	Bretagne	genome	29868	Human	?	?	20C	B.1.516	GH	Medical Center, Aircraft Carrier	IRBA, 2MI	Franck de Laval, HervÃ© Chaudet, Constance Lacrosse, Joffrey Marchi, Aissata Dia, GaÃ«tan Texier, Olivier GorgÃ©, Bakridine Mmadi Mrenda, Vanessa Marbac, Flavie Letois, Anthony Levasseur, Jacques Cobola, Flora Nolent, Fabien Dutasta, FrÃ©dÃ©ric Janvier, Meynard Jean-Baptiste, Vincent Pommier de Santi	?	?	?	2021-04-29	?	?
hCoV-19/USA/MO-MSPHL-000053/2020	A1a	betacoronavirus	EPI_ISL_1362604	?	2020-04-08	North America	USA	Missouri	?	North America	USA	Missouri	genome	29817	Human	?	?	20C	B.1.516	GH	Missouri State Public Health Laboratory	Missouri State Public Health Laboratory	Matthew Sinn, Joshua Barry, Ashley New	?	?	?	2021-03-25	?	?
hCoV-19/USA/VA-DCLS-0164/2020	A1a	betacoronavirus	EPI_ISL_437797	?	2020-04-08	North America	USA	Virginia	?	North America	USA	Virginia	genome	29855	Human	?	?	19A	B	V	Virginia DCLS	Virginia DCLS	Virginia DCLS	?	?	?	2020-05-11	?	?
hCoV-19/Australia/QLD966/2020	A1a	betacoronavirus	EPI_ISL_530234	?	2020-04-09	Oceania	Australia	Queensland	?	Oceania	Australia	Queensland	genome	29899	Human	?	?	20C	B.1	GH	Queensland Health Forensic and Scientific Services, Public Health Virology	Public Health Virology Laboratory, Forensic and Scientific Services, Queensland Health	Son Nguyen et al	?	?	?	2020-09-11	?	?
hCoV-19/Brazil/AM-FIOCRUZ-20140283VA/2020	A1a	betacoronavirus	EPI_ISL_1068081	?	2020-04-09	South America	Brazil	Amazonas BR	Manaus	South America	Brazil	Amazonas BR	genome	29780	Human	34	Female	20A	B.1.195	G	Laboratorio de Ecologia de Doencas Transmissiveis na Amazonia, Instituto Leonidas e Maria Deane - Fiocruz Amazonia	Laboratorio de Ecologia de Doencas Transmissiveis na Amazonia, Instituto Leonidas e Maria Deane - Fiocruz Amazonia	Valdinete Nascimento, Victor Souza, AndrÃ© Corado, Fernanda Nascimento, George Silva, Ãgatha Costa, Debora Duarte, Karina Pessoa, Matilde MejÃ­a, Luciana GonÃ§alves, Maria JÃºlia BrandÃ£o, Michele Jesus, Felipe Naveca on behalf of the Fiocruz COVID-19 Genomic Surveillance Network	?	?	?	2021-02-25	?	?
hCoV-19/Venezuela/VEN-95072/2020	A1a	betacoronavirus	EPI_ISL_476704	?	2020-04-09	South America	Venezuela	Venezuela	?	South America	Venezuela	Venezuela	genome	29717	Human	56	Female	20C	B.1.111	GH	Incubadora Venezolana de Ciencia, Venezuela	Incubadora Venezolana de Ciencia, Venezuela / Instituto Nacional de Salud, BogotÃ¡, Colombia / Grupo de Investigaciones MicrobiolÃ³gicas-UR (GIMUR), Departamento de BiologÃ­a, Facultad de Ciencias Naturales, Universidad del Rosario, BogotÃ¡, Colombia / Icahn School of Medicine at Mount Sinai, New York, USA	Alberto Paniz-Mondolfi, Marina MuÃ±oz, Luis Perez-Garcia, Lourdes Delgado, Carolina Florez, Sergio Gomez, Angelica Rico, Lisseth Pardo, Esther C. Barros, Carolina HernÃ¡ndez, JesÃºs E. Jaimes, AnÃ­bal A. TeherÃ¡n, Ana S. Gonzalez-Reiche, Matthew M. Hernandez, Emilia Mia Sordillo, Viviana Simon, Harm van Bakel, Juan David RamÃ­rez	?	?	?	2020-06-25	?	?
hCoV-19/Belgium/rega-0410571/2020	A1a	betacoronavirus	EPI_ISL_734561	?	2020-04-10	Europe	Belgium	Mons	?	Europe	Belgium	Mons	genome	29782	Human	49	Female	20C	B.1.12	GH	UZ Leuven, National Reference Laboratory for Coronaviruses, Laboratory Medicine, Leuven, Belgium	KU Leuven, Rega Institute, Clinical and Epidemiological Virology	Tony Wawina-Bokalanga, Joan Marti-Carerras, Bert Vanmechelen, Piet Maes	?	?	?	2020-12-24	?	?
hCoV-19/Japan/PG-3670/2020	A1a	betacoronavirus	EPI_ISL_691923	?	2020-04-10	Asia	Japan	Fukuoka	?	Asia	Japan	Fukuoka	genome	29766	Human	?	?	20B	B.1.1	GR	Pathogen Genomics Center, National Institute of Infectious Diseases	Pathogen Genomics Center, National Institute of Infectious Diseases	Tsuyoshi Sekizuka, Kentaro Itokawa, Rina Tanaka, Masanori Hashino, Makoto Kuroda	?	?	?	2020-12-10	?	?
hCoV-19/Mali/M002675/2020	A1a	betacoronavirus	EPI_ISL_487456	?	2020-04-10	Africa	Mali	Bamako	?	Africa	Mali	Bamako	genome	29836	Human	65	Male	19B	A.21	S	CICM-Mali	Bundeswehr Institut of Microbiology	Kouriba, DÃ¼rr, SangarÃ©, Rehn, TraorÃ©, Bestehorn-Willmann, Walter, Quedraogo, Zimmermann, Maiga, Heitzer, Sogodogo, Antwerpen, WÃ¶lfel	?	?	?	2020-07-14	?	?
hCoV-19/Panama/GMI-PA339073/2020	A1a	betacoronavirus	EPI_ISL_1502830	?	2020-04-10	North America	Panama	Chiriqui	David	North America	Panama	Chiriqui	genome	29699	Human	36	Male	19B	A.2.4	S	Hospital Regional Dr. Luis "Chicho" FÃ¡brega	Gorgas Memorial Laboratory of Health Studies	Gonzalez Claudia, Herrera Melissa, Herrera Genarino, Leyda Abrego, Moreno Ambar, Oris Chavarria, Jessica Gondola, Marlenne Castillo, Ortiz Alma, Castillo Jorge, Moreno Brechla, Franco Danilo, Lopez-Verges Sandra, Martinez Alexander	?	?	?	2021-04-08	?	?
hCoV-19/Peru/ANC-INS-049/2020	A1a	betacoronavirus	EPI_ISL_516653	?	2020-04-10	South America	Peru	Ancash	?	South America	Peru	Ancash	genome	29526	Human	73	Female	20D	C.14	GR	Laboratorio de Referencia Nacional de Virus Respiratorio. Centro Nacional de Salud Publica. Instituto Nacional de Salud Peru.	Laboratorio de Referencia Nacional de BiotecnologÃ­a y BiologÃ­a Molecular. Centro Nacional de Salud Publica. Instituto Nacional de Salud Peru.	Carlos Padilla Rojas, Karolyn Vega Chozo, Priscila Lope Pari, Omar Caceres Rey, Marco Galarza Perez, Maribel Huaringa NuÃ±ez, Johanna Balbuena Torres, Henri Bailon Calderon, Nancy Rojas Serrano.	?	?	?	2020-08-21	?	?
hCoV-19/Venezuela/3NE/2020	A1a	betacoronavirus	EPI_ISL_1577816	?	2020-04-10	South America	Venezuela	Nueva Esparta	?	South America	Venezuela	Nueva Esparta	genome	29818	Human	?	?	20C	B.1	GH	INHRR	Laboratorio de VirologÃ­a Molecular	Loureiro CL, Jaspe RC, D Angelo P, Zambrano JL, Rodriguez L, Alarcon V, Delgado M, Aguilar M, Garzaro D, Rangel HR, Pujol FH	?	?	?	2021-04-13	?	?
hCoV-19/Vietnam/VNHN_4958/2020	A1a	betacoronavirus	EPI_ISL_455718	?	2020-04-10	Asia	Vietnam	Red River Delta	Hanoi	Asia	Vietnam	Red River Delta	genome	29872	Human	21	Female	20B	B.1.1.317	GR	National Hospital of Tropical Diseases	Oxford University Clinical Research Unit, Hanoi, Vietnam	Nguyen Thi Tam, Van Dinh Trang, Nguyen Thi Hong Thuong, Vu Thi Ngoc Bich, Nguyen Thu Trang, Nguyen Thi Ngoc Diep, Le Nguyen Minh Hoa, Pham Ngoc Thach, H. Rogier van Doorn, on behalf of the OUCRU COVID-19 research group	?	?	?	2020-06-01	?	?
hCoV-19/BosniaandHerzegovina/ChVir7387/2020	A1a	betacoronavirus	EPI_ISL_462461	?	2020-04-11	Europe	Bosnia and Herzegovina	Maglaj	?	Europe	Bosnia and Herzegovina	Maglaj	genome	29860	Human	?	?	20A	B.1	G	Clinical Center, University of Sarajevo	Charite Universitatsmedizin Berlin, Institute of Virology	Victor M Corman, Jorn Beheim-Schwarzbach, Barbara Muehlemann, Talitha Veith, Julia Schneider, Terry Jones, Amela Dedeic-Ljubovic, Irma Salimovic-Besic, Suzana Arapcic, Almedina Hadzihasanovic-Moro, Selma Mutevelic, Christian Drosten	?	?	?	2020-06-08	?	?
hCoV-19/Chile/Santiago-PUC_MVL_0175/2020	A1a	betacoronavirus	EPI_ISL_801704	?	2020-04-12	South America	Chile	Region Metropolitana de Santiago	Santiago	South America	Chile	Region Metropolitana de Santiago	genome	29719	Human	37	Male	20A	B.1.110	GH	Laboratory of Molecular Virology, Pontificia Universidad CatÃ³lica de Chile	MSHS Pathogen Surveillance Program	Leonardo I. Almonacid, Ana S. Gonzalez-Reiche, Matthew M. Hernandez, Jorge Levican, Ana Maria Contreras, Carlos Palma, Tamara GarcÃ­a-Salum, Zenab Khan, Adriana van De Guchte, Ajay Obla, Jayeeta Dutta, Bremy Alburquerque, Eileen Serrano, Constanza Maldonado, M. Belen Leyton, Erick Salinas, Hala Alshammary, Juan Soto, Shwetha Hara Sridhar, Ying-Chih Wang, Melissa Smith, Robert Sebra, Marcela Ferre…	?	?	?	2021-01-11	?	?
hCoV-19/Australia/TAS38/2020	A1a	betacoronavirus	EPI_ISL_522715	?	2020-04-13	Oceania	Australia	Tasmania	?	Oceania	Australia	Tasmania	genome	29813	Human	?	?	19B	A.2.2	S	Royal Hobart Hospital Microbiology Department	MDU-PHL	Cooley L., van Haeften R., Seemann T., Sait M., Schultz, M.B., Sherry N.	?	?	?	2020-08-26	?	?
hCoV-19/Uruguay/UY-8M/2020	A1a	betacoronavirus	EPI_ISL_480345	?	2020-04-13	South America	Uruguay	Maldonado	?	South America	Uruguay	Maldonado	genome	29323	Human	?	?	19B	A.5	S	Microbial Genomics Laboratory, Institut Pasteur de Montevideo	Microbial Genomics Laboratory, Institut Pasteur de Montevideo	Cecilia Salazar, Marianoel Pereira, Ignacio FerrÃ©s, Gonzalo Moratorio, Pilar Moreno, Gregorio Iraola	?	?	?	2020-07-01	?	?
hCoV-19/Timor-Leste/TL21/2020	A1a	betacoronavirus	EPI_ISL_456607	?	2020-04-14	Asia	Timor-Leste	Timor-Leste	?	Asia	Timor-Leste	Timor-Leste	genome	29803	Human	24	Female	19A	B.6	O	National Health Laboratory, Timor-Leste	Microbiological Diagnostic Unit Public Health Laboratory, The Peter Doherty Institute for Infection and Immunity	Soares da Silva, E., Dolores de Jesus da Costa, M., Salles de Sousa, A., Jayanti Pereira Tilman, A., Antonia da Costa, E., Barreto, I., Marr, I., Wapling, J., Francis, J., Ximenes, J., Canisia, D., Freeman, K., Dakh, F., Douglas, N., Baird, R., Caly, L., Seemann, T., Sait, M., Schultz, M., Sherry, N.	?	?	?	2020-06-02	?	?
hCoV-19/USA/CO-CSU-D2373-1/2020	A1a	betacoronavirus	EPI_ISL_527463	?	2020-04-15	North America	USA	Colorado	?	North America	USA	Colorado	genome	29882	Human	?	?	20C	B.1.344	GH	Colorado State University - Ebel Lab	Colorado State University - Ebel Lab	Greg Ebel et al.	?	?	?	2020-09-02	?	?
hCoV-19/Argentina/PAIS-E0005/2020	A1a	betacoronavirus	EPI_ISL_792504	?	2020-04-16	South America	Argentina	Chaco	Isla del Cerrito	South America	Argentina	Chaco	genome	29782	Human	55	Male	20C	B.1.111	GH	Laboratorio de InmunologÃ­a del Hospital Perrando e Instituto de Medicina Regional de la UNNE	Grupo de GenÃ³mica y BioinformÃ¡tica del Instituto de InvestigaciÃ³n de la Cadena LÃ¡ctea CONICET-INTA on behalf of 'Proyecto Argentino Interinstitucional de genomica de SARS-CoV-2' (PAIS Consortium)	Eberhardt, MF; Irazoqui, JM; Foussal, MD; Deluca, G; Ayala, NA; GÃ³mez, MV; Giusiano, G; Lucero, H; Marin, M; Lescano, L; CayrÃ©, A; Amadio, AF	?	?	?	2021-01-10	?	?
hCoV-19/Panama/GMI-PA342491/2020	A1a	betacoronavirus	EPI_ISL_1225337	?	2020-04-16	North America	Panama	Bocas del Toro	El Empalme PA	North America	Panama	Bocas del Toro	genome	29555	Human	29	Male	19B	A.2.4	S	Gorgas Memorial Laboratory of Health Studies	Gorgas Memorial Laboratory of Health Studies	Yamilka Diaz, Anyuri Ortiz, Adriana Weeden, Daniel Castillo, Claudia Gonzalez, Brechla Moreno, Mabel Martinez-Montero, Marlene Castillo, Gretel Vasquez, Lisseth Saenz, Danilo Franco, Yaneth Pitti, Oris Chavarria, Jessica Gondola, Ambar Moreno, Layda Abrego, Davis Beltran, Ilka Guerra, Jim Chang, Zumara Chaverra, Isela Guerrero, Alejandra Valoy, Melissa Gaitan, Dimelza Arauz, Maria Chen-German, El…	?	?	?	2021-03-12	?	?
hCoV-19/Ecuador/USFQ-026/2020	A1a	betacoronavirus	EPI_ISL_481244	?	2020-04-17	South America	Ecuador	Los Rios EC	Babahoyo	South America	Ecuador	Los Rios EC	genome	29849	Human	88	Male	20A	B.1	G	Hospital IESS Babahoyo	Institute of Microbiology, Universidad San Francisco de Quito	BelÃ©n Prado-Vivar, Sully MÃ¡rquez, Juan JosÃ© Guadalupe, Monica Becerra-Wong, Carla Torres, Bernardo GutiÃ©rrez, Francisco Cordova, Ninfa Henriquez, Killen Briones-Zamora, Killen Briones-Claudette, VerÃ³nica BarragÃ¡n, Patricio Rojas-Silva, Gabriel Trueba, Michelle Grunauer, PaÃºl CÃ¡rdenas	?	?	?	2020-07-02	?	?
hCoV-19/Finland/17A7S13/2020	A1a	betacoronavirus	EPI_ISL_481587	?	2020-04-17	Europe	Finland	Uusimaa	?	Europe	Finland	Uusimaa	genome	29744	Human	82	Female	20A	B.1	G	Department of Virology and Immunology, University of Helsinki and Helsinki University Hospital, Huslab Finland	Department of Virology, Faculty of Medicine, University of Helsinki, Helsinki, Finland	Teemu Smura, Hannimari Kallio-Kokko, Jenni Virtanen, Maija Suvanto, Sari Hannula, Harri Kangas, Pekka Ellonen, Olli Vapalahti	?	?	?	2020-07-03	?	?
hCoV-19/Indonesia/JK-EIJK28/2020	A1a	betacoronavirus	EPI_ISL_766040	?	2020-04-17	Asia	Indonesia	Jakarta	?	Asia	Indonesia	Jakarta	genome	29782	Human	34	Male	19A	B.6	O	RS Tingkat II Moh. Ridwan Meuraksa	Eijkman Institute for Molecular Biology, Ministry of Research and Technology/National Agency for Research and Innovation	Frilasita A Yudhaputri, Edison Johar, Hidayat Trimarsanto, David H Muljono, Safarina G Malik, Khin Saw Myint, Amin Soebandrio	?	?	?	2021-01-05	?	?
hCoV-19/Peru/PIU-INS-839/2020	A1a	betacoronavirus	EPI_ISL_1532234	?	2020-04-17	South America	Peru	Piura	?	South America	Peru	Piura	genome	29526	Human	88	Male	20B	B.1.1	GR	Laboratorio de Referencia Nacional de Virus Respiratorio. Instituto Nacional de Salud PerÃº	Laboratorio de Referencia Nacional de BiotecnologÃ­a y BiologÃ­a Molecular. Instituto Nacional de Salud PerÃº	Carlos Padilla Rojas, Karolyn Vega Chozo, Luis Barcena, Priscila Lope Pari, Omar Caceres Rey, Marco Galarza Perez, Maribel Huaringa NuÃ±ez, Johanna Balbuena Torrez, Henri Bailon Calderon, Nancy Rojas Serrano	?	?	?	2021-04-10	?	?
hCoV-19/Senegal/5718/2020	A1a	betacoronavirus	EPI_ISL_481236	?	2020-04-18	Africa	Senegal	Dakar	?	Africa	Senegal	Dakar	genome	29645	Human	30	Male	20A	B.1	G	Institut Pasteur Dakar	Institut Pasteur de Dakar	Ndongo Dia, Moussa Moise Diagne, Mamadou Diop, Marie Henriette Dior Ndione, Mamadou Malado Jallow, Safietou Sanke, Ousmane Faye, Amadou Alpha Sall.	?	?	?	2020-07-02	?	?
hCoV-19/Timor-Leste/TL23/2020	A1a	betacoronavirus	EPI_ISL_456611	?	2020-04-18	Asia	Timor-Leste	Timor-Leste	?	Asia	Timor-Leste	Timor-Leste	genome	29812	Human	24	Female	19A	B.6	O	National Health Laboratory, Timor-Leste	Microbiological Diagnostic Unit Public Health Laboratory, The Peter Doherty Institute for Infection and Immunity	Soares da Silva, E., Dolores de Jesus da Costa, M., Salles de Sousa, A., Jayanti Pereira Tilman, A., Antonia da Costa, E., Barreto, I., Marr, I., Wapling, J., Francis, J., Ximenes, J., Canisia, D., Freeman, K., Dakh, F., Douglas, N., Baird, R., Caly, L., Seemann, T., Sait, M., Schultz, M., Sherry, N.	?	?	?	2020-06-02	?	?
hCoV-19/USA/NH-Yale-1640/2020	A1a	betacoronavirus	EPI_ISL_1168366	?	2020-04-18	North America	USA	New Hampshire	?	North America	USA	New Hampshire	genome	29805	Human	?	?	20C	B.1	GH	VA Connecticut Healthcare System	Grubaugh Lab - Yale School of Public Health	Mary Petrone, Joseph Fauver, Tara Alpert, Chantal Vogels, Isabel Ott, Shaili Gupta, Danielle Plank, Nathan Grubaugh	?	?	?	2021-03-06	?	?
hCoV-19/France/ARA-27306/2020	A1a	betacoronavirus	EPI_ISL_676571	?	2020-04-19	Europe	France	Auvergne-RhÃ´ne-Alpes	Lyon	Europe	France	Auvergne-RhÃ´ne-Alpes	genome	29829	Human	59	Male	20A	B.1.387	G	CNR Virus des Infections Respiratoires - France SUD	CNR Virus des Infections Respiratoires - France SUD	Antonin Bal, Gregory Destras, Gwendolyne Burfin, Solenne Brun, Alexandre Gaymard, Maude Bouscambert-Duchamp, Florence Morfin-Sherpa, Martine Valette, Bruno Lina, Laurence Josset	?	?	?	2020-12-04	?	?
hCoV-19/Bolivia/26955/2020	A1a	betacoronavirus	EPI_ISL_837573	?	2020-04-20	South America	Bolivia	Tarija	?	South America	Bolivia	Tarija	genome	29741	Human	?	?	20A	B.1.600	G	Centro Nacional de Enfermedades Tropicales (CENETROP)	Laboratory of Respiratory Viruses and Measles, Oswaldo Cruz Institute, FIOCRUZ	Paola Resende, Roxana Loayza, Cinthia Avila, Luciana Appolinario, Fernando Motta, Anna Carolina Paixao, Ana Carolina Mendonca, Marilda Siqueira on behalf of the Fiocruz COVID-19 Genomic Surveillance Network	?	?	?	2021-01-18	?	?
hCoV-19/Haiti/33984/2020	A1a	betacoronavirus	EPI_ISL_2157562	?	2020-04-21	North America	Haiti	Haiti	?	North America	Haiti	Haiti	genome	29779	Human	44	?	20A	B.1	GH	Laboratoire National de SantÃ© Publique â€“ LNSP (HAITI - LNSP)	Laboratory of Respiratory Viruses and Measles, Oswaldo Cruz Institute, FIOCRUZ	Paola Resende, Patrick Delly, Jaques Boncy, Ito Journel, Luciana Appolinario, Fernando Motta, Anna Carolina Paixao, Ana Carolina Mendonca, Alice Sampaio Rocha, Taina Venas, Elisa Cavalcante Pereira, Renata Serrano Lopes, Marilda Siqueira on behalf of the Fiocruz COVID-19 Genomic Surveillance Network	?	?	?	2021-05-19	?	?
hCoV-19/SaudiArabia/KAUST-JEDDAH559/2020	A1a	betacoronavirus	EPI_ISL_512960	?	2020-04-21	Asia	Saudi Arabia	Jeddah	?	Asia	Saudi Arabia	Jeddah	genome	29903	Human	49	Male	20C	B.1	GH	Pathogen Genomics Lab King Abdullah University of Science and Technology(KAUST)	Pathogen Genomics Lab King Abdullah University of Science and Technology(KAUST)	Sara Mfarrej, Raeece Naeem, Rahul P Salunke, Sharif Hala, Fadwa Alofi, Amit Kumar Subudhi, Fathia Ben Rached, Afrah Alsomali, Jumana Taha, Abdulaziz Alahmadi, Asim Khogeer, Nashwa Al-khotani, Anwar Hashem, Naif Almontashiri, Arnab Pain	?	?	?	2020-08-12	?	?
hCoV-19/Scotland/EDB4233/2020	A1a	betacoronavirus	EPI_ISL_453114	?	2020-04-21	Europe	United Kingdom	Scotland	?	Europe	United Kingdom	Scotland	genome	29782	Human	?	?	20A	B.1.93	G	Virology Department, Royal Infirmary of Edinburgh, NHS Lothian / School of Biological Sciences, University of Edinburgh / Institute of Genetics and Molecular Medicine, University of Edinburgh	COVID-19 Genomics UK (COG-UK) Consortium	McHugh M, Dewar R, Rooke S, Gallagher M, Balcaza C, Oâ€™Toole Ã, Scher E, Hill V, McCrone JT, Colquhoun R, Yu X, Jackson B, Rambaut A, Williams TC, Templeton K	?	?	?	2020-05-27	?	?
hCoV-19/Uruguay/UY-NYUMC876/2020	A1a	betacoronavirus	EPI_ISL_457972	?	2020-04-21	South America	Uruguay	Montevideo	?	South America	Uruguay	Montevideo	genome	29541	Human	91	Male	20A	B.1.195	G	Laboratorio de BiologÃ­a Molecular AsociaciÃ³n EspaÃ±ola Primera en Salud	Departments of Pathology and Medicine, New York University School of Medicine	Maria Victoria Elizondo, Maria Noel Zubillaga, Gonzalo Manrique, Paul Zappile, Gael Westby, Matthew T Maurano, Christian Marier, Adriana Heguy	?	?	?	2020-06-02	?	?
hCoV-19/USA/CT-Yale-376/2020	A1a	betacoronavirus	EPI_ISL_594120	?	2020-04-21	North America	USA	Delaware	New Castle County	North America	USA	Delaware	genome	29901	Human	?	?	20C	B.1	GH	Yale COVID-19 Biorepository	Grubaugh Lab - Yale School of Public Health	Joseph Fauver, Tara Alpert, Anderson Brito, Anne Wyllie, Chantal Vogels, Mary Petrone, Chaney Kalinich, Isabel Ott, Arnau Casanovas, Catherine Muenker, Adam Moore, Alice Lu, Maria Tokuyama, Patrick Wong, Peiwen Lu, Saad Omer, Richard Martinello, Allison Nelson, Shelli Farhadian, Akiko Iwasaki, Charlese Dela Cruz, Albert Ko, Nathan Grubaugh	?	?	?	2020-10-24	?	?
hCoV-19/Russia/StPetersburg-RII8955S/2020	A1a	betacoronavirus	EPI_ISL_450293	?	2020-04-22	Europe	Russia	Saint-Petersburg	?	Europe	Russia	Saint-Petersburg	genome	29839	Human	70	Female	20B	B.1.1	GR	WHO National Influenza Centre Russian Federation	WHO National Influenza Centre Russian Federation	Andrey Komissarov, Artem Fadeev, Mariia Sergeeva, Anna Ivanova, Tamila Musaeva, Ksenia Komissarova, Mariia Timofeeva, Veronica Eder, Mariia Pisareva, Daria Danilenko	?	?	?	2020-05-20	?	?
hCoV-19/USA/MO-MSPHL-000636/2020	A1a	betacoronavirus	EPI_ISL_1593920	?	2020-04-22	North America	USA	Missouri	?	North America	USA	Missouri	genome	29796	Human	?	?	20A	B.1.377	G	Missouri State Public Health Laboratory	Missouri State Public Health Laboratory	Matthew Sinn, Joshua Barry, Ashley New	?	?	?	2021-04-15	?	?
hCoV-19/Chile/Atac2-6/2020	A1a	betacoronavirus	EPI_ISL_804017	?	2020-04-23	South America	Chile	Atacama	Vallenar	South America	Chile	Atacama	genome	29837	Human	?	Female	20A	B.1.600	G	Facultad de Medicina, Universidad de Atacama	Facultad de Ciencias de la Vida, UNAB	DayÃ¡n Sanhueza, Macarena BastÃ­as, CÃ©sar EcheverrÃ­a, SebastiÃ¡n Wolter, Waldo DÃ­az, Jorge Olivares, Eduardo Castro, Claudio Meneses	?	?	?	2021-01-12	?	?
hCoV-19/UnitedArabEmirates/DU-A-S2-3_S2/2020	A1a	betacoronavirus	EPI_ISL_548967	?	2020-04-23	Asia	United Arab Emirates	Dubai	?	Asia	United Arab Emirates	Dubai	genome	29869	Human	?	Male	20B	B.1.1.366	O	Expo2020 Emergency Center	Agiomix	Walaa Allam, Cherif Ben Hamada, Cengiz Yakicier, Walid Dridi, Rashid Mohammed, Tamer Degheidy	?	?	?	2020-09-28	?	?
hCoV-19/Brazil/PA-IEC164218/2020	A1a	betacoronavirus	EPI_ISL_458147	?	2020-04-24	South America	Brazil	Para	?	South America	Brazil	Para	genome	29903	Human	45	Male	20B	B.1.1.28	GR	ï»¿Evandro Chagas Institute	ï»¿Evandro Chagas Institute	Santos, M.C.; Silva, A.M.; Junior, W.D.C.; Barbagelata, L.S.; Ferreira, J.A.; Sousa, E.M.A.; da Silva, P.S.; Resque, H.R; Martins, L.C.; Sousa Junior, E.C.;Viana, G.M.R	?	?	?	2020-06-03	?	?
hCoV-19/Lithuania/KU-LUHS-Eilnr110/2020	A1a	betacoronavirus	EPI_ISL_603116	?	2020-04-24	Europe	Lithuania	Kauno Apskritis	?	Europe	Lithuania	Kauno Apskritis	genome	29863	Human	51	Female	20C	B.1.516	GH	Lithuanian University of Health Sciences Hospital, Department of Laboratory Medicine	Lithuanian University of Health Sciences, Molecular cardiology lab.	Lukas Zemaitis, Ingrida OlendraitÄ—, Arnoldas Pautienius, Kamile Tamusauskaite, Dovydas Gecys, Laura Pareckaite, Vaiva Lesauskaite, Astra Vitkauskiene	?	?	?	2020-10-30	?	?
hCoV-19/Gabon/CERMEL-S0841/2021	A1a	betacoronavirus	EPI_ISL_2097224	?	2020-04-25	Africa	Gabon	Lambarene	?	Africa	Gabon	Lambarene	genome	29714	Human	36	Male	20B	B.1.1	GR	Centre de Recherches MÃ©dicales de LambarÃ©nÃ© (CERMEL)	Centre de Recherches MÃ©dicales de LambarÃ©nÃ© (CERMEL)	GÃ©dÃ©on Prince Manouana, Moustapha Nzamba Maloum, Sam Oâ€™neilla Oye Bingono, Georgelin Nguema Ondo, Rodrigue Bikangui, Samira Zoa Assoumou, Srinivas reddy Pallerla, Jean Bernard Lekana-Douki, JoÃ«l-Fleury Djoba Siawaya, Steffen Borrmann, Thirumalaisamy P. Velavan, Bertrand Lell and Ayola Akim Adegnika	?	?	?	2021-05-14	?	?
hCoV-19/Gabon/CERMEL-S0872/2021	A1a	betacoronavirus	EPI_ISL_2097226	?	2020-04-25	Africa	Gabon	Lambarene	?	Africa	Gabon	Lambarene	genome	29714	Human	37	Male	20B	B.1.1	GR	Centre de Recherches MÃ©dicales de LambarÃ©nÃ© (CERMEL)	Centre de Recherches MÃ©dicales de LambarÃ©nÃ© (CERMEL)	GÃ©dÃ©on Prince Manouana, Moustapha Nzamba Maloum, Sam Oâ€™neilla Oye Bingono, Georgelin Nguema Ondo, Rodrigue Bikangui, Samira Zoa Assoumou, Srinivas reddy Pallerla, Jean Bernard Lekana-Douki, JoÃ«l-Fleury Djoba Siawaya, Steffen Borrmann, Thirumalaisamy P. Velavan, Bertrand Lell and Ayola Akim Adegnika	?	?	?	2021-05-14	?	?
hCoV-19/Gabon/CERMEL-S0884/2021	A1a	betacoronavirus	EPI_ISL_2097229	?	2020-04-25	Africa	Gabon	Lambarene	?	Africa	Gabon	Lambarene	genome	29714	Human	26	Male	20B	B.1.1	GR	Centre de Recherches MÃ©dicales de LambarÃ©nÃ© (CERMEL)	Centre de Recherches MÃ©dicales de LambarÃ©nÃ© (CERMEL)	GÃ©dÃ©on Prince Manouana, Moustapha Nzamba Maloum, Sam Oâ€™neilla Oye Bingono, Georgelin Nguema Ondo, Rodrigue Bikangui, Samira Zoa Assoumou, Srinivas reddy Pallerla, Jean Bernard Lekana-Douki, JoÃ«l-Fleury Djoba Siawaya, Steffen Borrmann, Thirumalaisamy P. Velavan, Bertrand Lell and Ayola Akim Adegnika	?	?	?	2021-05-14	?	?
hCoV-19/Nigeria/KO-CV258/2020	A1a	betacoronavirus	EPI_ISL_729942	?	2020-04-25	Africa	Nigeria	Kogi State	?	Africa	Nigeria	Kogi State	genome	29850	Human	44	Male	20B	B.1.1	GR	Nigeria Centre for Disease Control (NCDC)	African Centre of Excellence for Genomics of Infectious Diseases (ACEGID), Redeemer's University, Ede, Osun State, Nigeria	Oluniyi P.E. et al	?	?	?	2020-12-23	?	?
hCoV-19/Uruguay/UY-16/2020	A1a	betacoronavirus	EPI_ISL_480331	?	2020-04-25	South America	Uruguay	Montevideo	?	South America	Uruguay	Montevideo	genome	29782	Human	?	?	20A	B.1.195	G	Microbial Genomics Laboratory, Institut Pasteur de Montevideo	Microbial Genomics Laboratory, Institut Pasteur de Montevideo	Cecilia Salazar, Marianoel Pereira, Ignacio FerrÃ©s, Gonzalo Moratorio, Pilar Moreno, Gregorio Iraola	?	?	?	2020-07-01	?	?
hCoV-19/India/GJ-GBRC18/2020	A1a	betacoronavirus	EPI_ISL_437447	?	2020-04-26	Asia	India	Gujarat	Ahmedabad	Asia	India	Gujarat	genome	29839	Human	42	Male	20A	B.1.36.36	G	B.J. Medical College and Civil hospital	Gujarat Biotechnology Research Centre	Neeta Khandelwal, Geeta Vaghela, Sonia Barve, Bhavesh Modi, Kairavi Joshi, Gaurishankar Shrimali, Nidhi Sood, Pranay Shah, R D Dixit, Snehal Bagatharia, Kamlesh J Upadhyay, Ramesh Pandit, Tejas Shah, Ankit Hinsu, Pritesh Sabara, Apurvasinh Puvar, Janvi Raval, Monika Gandhi, Pinal Trivedi, Maharshi Pandya, Amit Kanani, Akanksha Verma, Nitin Savaliya, Raghawendra Kumar, Dinesh Kumar, Zuber Saiyed, …	?	?	?	2020-05-09	?	?
hCoV-19/USA/AK-PHL283/2020	A1a	betacoronavirus	EPI_ISL_437518	?	2020-04-26	North America	USA	Alaska	Interior Alaska	North America	USA	Alaska	genome	29874	Human	?	?	20C	B.1.119	GH	Alaska State Virology Laboratory	Alaska State Virology Laboratory	Jack Chen, Ph.D.	?	?	?	2020-05-11	?	?
hCoV-19/Netherlands/NoordBrabant_164/2020	A1a	betacoronavirus	EPI_ISL_461198	?	2020-04-27	Europe	Netherlands	North Brabant	?	Europe	Netherlands	North Brabant	genome	29775	Human	?	?	20D	B.1.1.1	GR	Dutch COVID-19 response team	Erasmus Medical Center	Bas Oude Munnink, David Nieuwenhuijse, Reina Sikkema, Claudia Schapendonk, Irina Chestakova, Anne van der Linden, Theo Bestebroer, Stefan van Nieuwkoop, Mark Pronk, Pascal Lexmond, Corien Swaan, Manon Haverkate, Madelief Mollers, Mart Stein, Sandra Kengne Kamga Mobou, Jeroen van Kampen, Jolanda Voermans, Aura Timen, Corine GeurtsvanKessel, Annemiek van der Eijk, Richard Molenkamp, Marion Koopmans…	?	?	?	2020-06-06	?	?
hCoV-19/USA/MS-QDX-247/2020	A1a	betacoronavirus	EPI_ISL_498730	?	2020-04-27	North America	USA	Mississippi	?	North America	USA	Mississippi	genome	29782	Human	77	Female	20C	B.1	GH	Quest Diagnostics	Quest Diagnostics	Rosenthal,S.H., Gerasimova,A., Kagan,R.M. and Owen, R.	?	?	?	2020-07-28	?	?
hCoV-19/Bolivia/26959/2020	A1a	betacoronavirus	EPI_ISL_837577	?	2020-04-28	South America	Bolivia	Santa Cruz BO	?	South America	Bolivia	Santa Cruz BO	genome	29741	Human	?	?	20A	B.1.600	G	Centro Nacional de Enfermedades Tropicales (CENETROP)	Laboratory of Respiratory Viruses and Measles, Oswaldo Cruz Institute, FIOCRUZ	Paola Resende, Roxana Loayza, Cinthia Avila, Luciana Appolinario, Fernando Motta, Anna Carolina Paixao, Ana Carolina Mendonca, Marilda Siqueira on behalf of the Fiocruz COVID-19 Genomic Surveillance Network	?	?	?	2021-01-18	?	?
hCoV-19/Canada/SK-NML-494/2020	A1a	betacoronavirus	EPI_ISL_2562956	?	2020-04-28	North America	Canada	Saskatchewan	?	North America	Canada	Saskatchewan	genome	29735	Human	25	Female	20B	B.1.1	GR	SK-Roy Romanow Provincial Laboratory	National Microbiology Laboratory (NML)	Anna Majer, Shari Tyson, Grace Seo, Philip Mabon, Elsie Grudeski, Rhiannon Huzarewich, Russell Mandes, Anneliese Landgraff, Jennifer Tanner, Natalie Knox, Morag Graham, Gary Van Domselaar, Ryan McDonald, Amanda Lang, Rachel DePaulo, Jessica Minion, Nathalie Bastien, Yan Li, Timothy Booth, Darian Hole, Madison Chapel, Kirsten Biggar, CanCOGeN's metadata curation team, Public Health Agency of Canad…	?	?	?	2021-06-16	?	?
hCoV-19/Iran/12624/2020	A1a	betacoronavirus	EPI_ISL_2537485	?	2020-04-28	Asia	Iran	Iran	?	Asia	Iran	Iran	genome	29800	Human	?	?	19A	B.4	L	Human Genetic Research Center, Kawsar Biotech Company	Human Genetic Research Center, Kawsar Biotech Company	Azadmanesh,K., Khosravi,M.A., Abbasalipour Bashash,M., Mahdizad,F.,Bagherian,H., Ghavidel,M., Zeinali,S., Chamran Hospital,C. and National Institute for Medical Research Develoment,N.	?	?	?	2021-06-09	?	?
hCoV-19/USA/MD-UW-5500185/2020	A1a	betacoronavirus	EPI_ISL_2604073	?	2020-04-28	North America	USA	Maryland	?	North America	USA	Maryland	genome	29540	Human	?	?	20A	B.1	GH	UW Virology Lab	UW Virology Lab	Pavitra Roychoudhury, Hong Xie, Lasata Shrestha, Shah Mohamed Bakhash, Margaret Mills, Noah Baker, Sean Ellis, Meei-Li Huang, Keith R Jerome, Alexander Greninger	?	?	?	2021-06-18	?	?
hCoV-19/Brazil/RJ-UFRJ-11785/2020	A1a	betacoronavirus	EPI_ISL_492038	?	2020-04-29	South America	Brazil	Rio de Janeiro	Niteroi	South America	Brazil	Rio de Janeiro	genome	29829	Human	86	Female	20B	B.1.1.33	GR	Instituto de Biologia do ExÃ©rcito	LaboratÃ³rio Metabolismo Macromolecular FirminoTorres de Castro, Instituto de BiofÃ­sica Carlos Chagas Filho, Universidade Federal do Rio de Janeiro	Bianca Catarina Azevedo Cabral, Aline Rosa Vianna de Souza, NÃ¡dia Vaez GonÃ§alves da Cruz, Caleb GM Santos, Marcos Dornelas-Ribeiro, Tatiana LS Nogueira, Elizabeth Valentin, Marcio da Costa Cipitelli, Virginia Sara Grancieri do Amaral, Rodrigo Soares de Moura Neto, Clarissa Damaso, Rosane Silva	?	?	?	2020-07-18	?	?
hCoV-19/USA/MI-MDHHS-SC20541/2020	A1a	betacoronavirus	EPI_ISL_460589	?	2020-04-29	North America	USA	Michigan	?	North America	USA	Michigan	genome	29789	Human	?	?	20A	B.1.103	G	Michigan Department of Health and Human Services, Bureau of Laboratories	Michigan Department of Health and Human Services, Bureau of Laboratories	Blankenship HM, Riner D, Soehnlen MK	?	?	?	2020-06-05	?	?
hCoV-19/Gambia/0536/2020	A1a	betacoronavirus	EPI_ISL_471163	?	2020-04-30	Africa	Gambia	Kombo	?	Africa	Gambia	Kombo	genome	29782	Human	22	Female	20B	B.1.1	GR	MRCG at LSHTM Genomics lab	MRCG at LSHTM Genomics lab	Sesay et al	?	?	?	2020-06-19	?	?
hCoV-19/Iran/GRC-32/2020	A1a	betacoronavirus	EPI_ISL_2693674	?	2020-04-30	Asia	Iran	Ahvaz	?	Asia	Iran	Ahvaz	genome	29868	Human	33	Male	19A	B.4	O	Department of Virology, School of Medicine, Ahvaz Jundishapur University of Medical Sciences, Ahvaz, Iran	Genetics Research Center, University of Social Welfare and Rehabilitation Sciences	Zohreh Fattahi, Marzieh Mohseni, Khadijeh Jalalvand, Azam Ghaziasadi, Seyedeh elham Mortazavi, Ali Jafarpour, Azarakhsh Azaran, Farid Yousefi, Gholam Abbas Kaydani, Kimia Kahrizi, Seyed Mohammad Jazayeri, Hossein Najmabadi.	?	?	?	2021-06-27	?	?
hCoV-19/Australia/NT41/2020	A1a	betacoronavirus	EPI_ISL_456497	?	2020-05-01	Oceania	Australia	Northern Territory	?	Oceania	Australia	Northern Territory	genome	29813	Human	?	?	20B	B.1.1.10	GR	Royal Darwin Hospital Pathology	Microbiological Diagnostic Unit Public Health Laboratory, The Peter Doherty Institute for Infection and Immunity	Meumann, E., Caly L., Seemann T., Sait, M., Schultz M., Druce J., Sherry, N.	?	?	?	2020-06-02	?	?
hCoV-19/Georgia/Tb-7851/2020	A1a	betacoronavirus	EPI_ISL_477169	?	2020-05-01	Asia	Georgia	Tbilisi	?	Asia	Georgia	Tbilisi	genome	29810	Human	?	Male	19A	B.4	O	Department for Virology, Molecular Biology and Genome Research, R. G. Lugar Center for Public Health Research, National Center for Disease Control and Public Health (NCDC) of Georgia.	Department for Virology, Molecular Biology and Genome Research, R. G. Lugar Center for Public Health Research, National Center for Disease Control and Public Health (NCDC) of Georgia.	Tata Imnadze, Giorgi Tomashvili, Meri Pantsulaia, Gvantsa Brachveli, Gvantsa Chanturia, Ann Machablishvili, Nato Kotaria, Marine Murtskhvaladze, Lela Sabadze, Mari Gavashelidze, Ana Papkiauri, Tamar Jashiashvili, Tea Tevdoradze, Ketevan Sidamonidze, Ekaterine Khmaladze, Ekaterine Zhghenti, Roena Sukhiashvili, Mariam Zakalashvili, Lela Urushadze, Magda Dgebuadze, Davit Tsaguria, Ekaterine Zangalad…	?	?	?	2020-06-29	?	?
hCoV-19/Georgia/Tb-7856/2020	A1a	betacoronavirus	EPI_ISL_481380	?	2020-05-01	Asia	Georgia	Tbilisi	?	Asia	Georgia	Tbilisi	genome	29812	Human	?	Female	20C	B.1	GH	Department for Virology, Molecular Biology and Genome Research, R. G. Lugar Center for Public Health Research, National Center for Disease Control and Public Health (NCDC) of Georgia.	Department for Virology, Molecular Biology and Genome Research, R. G. Lugar Center for Public Health Research, National Center for Disease Control and Public Health (NCDC) of Georgia.	Ana Papkiauri, Tata Imnadze, Giorgi Tomashvili, Meri Pantsulaia, Gvantsa Brachveli, Gvantsa Chanturia, Ann Machablishvili, Nato Kotaria, Marine Murtskhvaladze, Lela Sabadze, Mari Gavashelidze, Tamar Jashiashvili, Tea Tevdoradze, Ketevan Sidamonidze, Ekaterine Khmaladze, Ekaterine Zhghenti, Roena Sukhiashvili, Mariam Zakalashvili, Lela Urushadze, Magda Dgebuadze, Davit Tsaguria, Ekaterine Zangalad…	?	?	?	2020-07-03	?	?
hCoV-19/Italy/VEN-IZSVe-51635/2020	A1a	betacoronavirus	EPI_ISL_522859	?	2020-05-01	Europe	Italy	Veneto	Verona IT	Europe	Italy	Veneto	genome	29744	Human	61	Male	20B	B.1.1	GR	ULSS9 Scaligera	Istituto Zooprofilattico Sperimentale delle Venezie	Adelaide Milani, Alessia Schivo, Annalisa Salviato, Erika Giorgia Quaranta, Ambra Pastori, Bianca Zecchin, Alice Fusaro, Isabella Monne, Calogero Terregino, Antonia Ricci	?	?	?	2020-08-26	?	?
hCoV-19/Japan/PG-1785/2020	A1a	betacoronavirus	EPI_ISL_685391	?	2020-05-01	Asia	Japan	Ishikawa	?	Asia	Japan	Ishikawa	genome	29766	Human	?	?	20B	B.1.1	GR	Pathogen Genomics Center, National Institute of Infectious Diseases	Pathogen Genomics Center, National Institute of Infectious Diseases	Tsuyoshi Sekizuka, Kentaro Itokawa, Rina Tanaka, Masanori Hashino, Makoto Kuroda	?	?	?	2020-12-10	?	?
hCoV-19/NewZealand/20VR3128/2020	A1a	betacoronavirus	EPI_ISL_579426	?	2020-05-01	Oceania	New Zealand	Canterbury	?	Oceania	New Zealand	Canterbury	genome	29782	Human	?	Female	20A	B.1.91	G	Canterbury Health Laboratories	Institute of Environmental Science and Research (ESR)	Xiaoyun Ren, Matt Storey, Nikki Freed, Muhammad Faisal, Jing Wang, Hermes Perez, Anja Werno, Antje van der Linden, Arlo Upton, Chris Mansell, David Hammer, Dragana Drinkovic, Gary McAuliffe, Hana Sofia Andersson, James Ussher, Jill Sherwood, Josh Freeman, Julia Howard, Juliet Elvy, Mary DeAlmeida, Matt Blakiston, Matthew Rogers, Max Bloomfield, Michael Addidle, Michelle Balm, Sally Roberts, Sarah…	?	?	?	2020-10-14	?	?
hCoV-19/USA/RI-Yale-1326/2020	A1a	betacoronavirus	EPI_ISL_1017632	?	2020-05-01	North America	USA	Rhode Island	?	North America	USA	Rhode Island	genome	29873	Human	?	?	20A	B.1	GH	Connecticut Veterans' Affairs Hospital	Grubaugh Lab - Yale School of Public Health	Mary Petrone, Joseph Fauver, Tara Alpert, Chantal Vogels, Isabel Ott, Shaili Gupta, Danielle Plank, Nathan Grubaugh	?	?	?	2021-02-18	?	?
hCoV-19/USA/WY-WYPHL-20011656/2020	A1a	betacoronavirus	EPI_ISL_540422	?	2020-05-01	North America	USA	Wyoming	?	North America	USA	Wyoming	genome	29865	Human	?	?	20C	B.1.434	GH	Wyoming Public Health Laboratory	Wyoming Public Health Laboratory	Noah Hull, Rob Christensen, Jim Mildenberger, Joel Sevinsky, Cari Sloma, and Wanda Manley	?	?	?	2020-09-21	?	?
hCoV-19/Zimbabwe/ZW-6970/2020	A1a	betacoronavirus	EPI_ISL_647980	?	2020-05-01	Africa	Zimbabwe	Zimbabwe	?	Africa	Zimbabwe	Zimbabwe	genome	29857	Human	39	Female	20B	B.1.1	GR	National Microbiology Reference Laboratory	Quadram Institute Bioscience	Thanh Le Viet, Andrew J. Page, Justin Oâ€™Grady, Gemma Kay, David Baker, Gaetan Thilliez, Ana-Victoria Gutierrez, Robert Kingsley, Leonardo de Oliveira Martins, Sekesai Zinyowera, Tatenda Takawira, Muchaneta Mugabe, Gibson Mhlanga, Portia Manangazira, Andrew Tarupiwa, Hlanai Gumbo, Agnes Juru, Charles Nyagupe, Alexander Goredema, Isaac Phiri, Barbra Murwira, Beuty Makamure, Tapfumanei Mashe	?	?	?	2020-11-20	?	?
hCoV-19/Colombia/AMA-GUR-06722/2020	A1a	betacoronavirus	EPI_ISL_941106	?	2020-05-02	South America	Colombia	Departamento de Amazonas	Leticia	South America	Colombia	Departamento de Amazonas	genome	29829	Human	43	Female	20A	B.1	G	Centro de Investigaciones en MicrobiologÃ­a y BiotecnologÃ­a-UR (CIMBIUR), Facultad de Ciencias Naturales, Universidad del Rosario, BogotÃ¡, Colombia	Centro de Investigaciones en MicrobiologÃ­a y BiotecnologÃ­a-UR (CIMBIUR), Facultad de Ciencias Naturales, Universidad del Rosario, BogotÃ¡, Colombia Icahn School of Medicine at Mount Sinai, New York, USA	Nathalia Ballesteros, Marina MuÃ±oz, Luz Helena PatiÃ±o, Carolina HernÃ¡ndez, Felipe GonzÃ¡lez-Casabianca, IvÃ¡n Carroll, Mauricio Santos-Vega, Jaime Cascante, AndrÃ©s Angel, Alejandro Feged-Rivadeneira, MÃ³nica Palma-Cuero, Carolina FlÃ³rez, Sergio Gomez, Adriana van de Guchte, Zenab Khan, Jayeeta Dutta, Hala Alejel Alshammary, Ana S. Gonzalez-Reiche, Matthew M. Hernandez, Emilia Mia Sordillo, V…	?	?	?	2021-02-05	?	?
hCoV-19/NewZealand/20VR3060/2020	A1a	betacoronavirus	EPI_ISL_579403	?	2020-05-02	Oceania	New Zealand	Auckland	?	Oceania	New Zealand	Auckland	genome	29782	Human	?	?	20B	B.1.1	GR	LabPLUS	Institute of Environmental Science and Research (ESR)	Xiaoyun Ren, Matt Storey, Nikki Freed, Muhammad Faisal, Jing Wang, Hermes Perez, Anja Werno, Antje van der Linden, Arlo Upton, Chris Mansell, David Hammer, Dragana Drinkovic, Gary McAuliffe, Hana Sofia Andersson, James Ussher, Jill Sherwood, Josh Freeman, Julia Howard, Juliet Elvy, Mary DeAlmeida, Matt Blakiston, Matthew Rogers, Max Bloomfield, Michael Addidle, Michelle Balm, Sally Roberts, Sarah…	?	?	?	2020-10-14	?	?
hCoV-19/Peru/LIM-INS-102/2020	A1a	betacoronavirus	EPI_ISL_536501	?	2020-05-02	South America	Peru	Lima	?	South America	Peru	Lima	genome	29887	Human	47	Male	20D	C.14	GR	Instituto Nacional de Salud	Laboratorio de Infecciones Respiratorias Agudas	Eduardo Juscamayta Lopez, David Tarazona, Faviola Valdivia Guerrero, Nancy Rojas Serrano, Dennis Carhuaricra, Lenin Maturrano Hernandez, Ronnie Gavilan Chavez	?	?	?	2020-09-16	?	?
hCoV-19/Colombia/AMA-GUR-06729/2020	A1a	betacoronavirus	EPI_ISL_941109	?	2020-05-03	South America	Colombia	Departamento de Amazonas	Leticia	South America	Colombia	Departamento de Amazonas	genome	29706	Human	39	Male	20A	B.1.195	G	Centro de Investigaciones en MicrobiologÃ­a y BiotecnologÃ­a-UR (CIMBIUR), Facultad de Ciencias Naturales, Universidad del Rosario, BogotÃ¡, Colombia	Centro de Investigaciones en MicrobiologÃ­a y BiotecnologÃ­a-UR (CIMBIUR), Facultad de Ciencias Naturales, Universidad del Rosario, BogotÃ¡, Colombia Icahn School of Medicine at Mount Sinai, New York, USA	Nathalia Ballesteros, Marina MuÃ±oz, Luz Helena PatiÃ±o, Carolina HernÃ¡ndez, Felipe GonzÃ¡lez-Casabianca, IvÃ¡n Carroll, Mauricio Santos-Vega, Jaime Cascante, AndrÃ©s Angel, Alejandro Feged-Rivadeneira, MÃ³nica Palma-Cuero, Carolina FlÃ³rez, Sergio Gomez, Adriana van de Guchte, Zenab Khan, Jayeeta Dutta, Hala Alejel Alshammary, Ana S. Gonzalez-Reiche, Matthew M. Hernandez, Emilia Mia Sordillo, V…	?	?	?	2021-02-05	?	?
hCoV-19/Mexico/DUR-InDRE-IBT-109/2020	A1a	betacoronavirus	EPI_ISL_1301456	?	2020-05-03	North America	Mexico	Durango	?	North America	Mexico	Durango	genome	29822	Human	33	Female	20C	B.1.366	GH	Instituto de Diagnostico y Referencia Epidemiologicos InDRE_RNLSP	Instituto de BiotecnologÃ­a de la UNAM	Authors from IBT, IMSS, InDRE and INER (in alphabetical order): Carlos F. Arias, Santiago Ãvila-RÃ­os, Gisela Barrera-Badillo, Eduardo Becerril-Vargas, Celia Boukadida, Natividad Cruz-Ortiz, Larissa Fernandes-Matano, Ricardo Grande, Lucia Hernandez-Rivas, Alejandra HernÃ¡ndez-TerÃ¡n, Pavel Isa, Irma Lopez-Martinez, JosÃ© Arturo MartÃ­nez-Orozco, Margarita MatÃ­as-Florentino, Fidencio MejÃ­a-Nepo…	?	?	?	2021-03-20	?	?
hCoV-19/Turkey/IST-GLAB-170/2020	A1a	betacoronavirus	EPI_ISL_480263	?	2020-05-03	Europe	Turkey	Istanbul	?	Europe	Turkey	Istanbul	genome	29727	Human	89	Male	20B	B.1.1	GR	Genomic Laboratory (GLAB) (Conjoint lab of Health Directorate of Istanbul and Istanbul Technical University)	Genomic Laboratory (GLAB), Istanbul Technical University	Ilker Karacan, Tugba Kizilboga Akgun, Bugra Agaoglu, Gizem Alkurt, Jale Yildiz, Betsi KÃ¶se, Elifnaz Ã‡elik, Arzu Irvem, Yasemin Kendir Demirkol, Ozlem Akgun Dogan, Mehtap AydÄ±n, Levent Doganay, Gizem Dinler Doganay	?	?	?	2020-07-01	?	?
hCoV-19/GuineaBissau/92LNSPGB/2020	A1a	betacoronavirus	EPI_ISL_2158604	?	2020-05-04	Africa	Guinea Bissau	Guinea Bissau	?	Africa	Guinea Bissau	Guinea Bissau	genome	29782	Human	10	Female	20B	B.1.1	GR	LaboratÃ³rio de Biologia Molecular Jean Piaget	MRCG at LSHTM, Genomics lab	Aladje Balde, Abdul Karim Sesay, Abdoulie Kanteh, Bakary Sanyang, SimÃ£o Tchuda BiÃ³tÃ©, Rui Inndi, Adul CandÃ©, Faatu Cassama, Milanca Agostinho CÃ¡, Rei JosÃ© Pereira, Erica Luis Maria MagalhÃ£es, Aicha Balde, Bubacar Delgado Pinto EmbalÃ³, Edmira Maria da Costa, Paulina JoÃ£ozinho da Costa Jarra Manneh, Mariama Kujabi, Dabiri Damilari, Sainabou Laye Ndure	?	?	?	2021-05-19	?	?
hCoV-19/Kazakhstan/33496/2020	A1a	betacoronavirus	EPI_ISL_454585	?	2020-05-04	Asia	Kazakhstan	Nur-Sultan	?	Asia	Kazakhstan	Nur-Sultan	genome	29903	Human	28	Male	20C	B.1	GH	Laboratory of virology, National Center of Expertise	Laboratory of molecular-genetic research, National Center for Expertise, Kazakhstan National Center for Biotechnology, Kazakhstan	Abdaliyev Askar, Shevtsov Alexandr, Akhmetollayev Ilyas, Kalendar Ruslan, Rakhmetova Akbota, , Lutsay Viktoriya, Amirgazin Asylulan, Aushakhmetova Zabira, Ramankulov Yerlan	?	?	?	2020-05-28	?	?
hCoV-19/Singapore/1409/2020	A1a	betacoronavirus	EPI_ISL_648743	?	2020-05-04	Asia	Singapore	Singapore	?	Asia	Singapore	Singapore	genome	29782	Human	28	Male	19A	B.6.6	O	Department of Laboratory Medicine, Tan Tock Seng Hospital	Department of Laboratory Medicine, Tan Tock Seng Hospital	Chen YYC, Zair X, Lim JX, Li C, Tang WY, Maurer-Stroh S, Barkham TMS, Nagarajan N, Sessions OM	?	?	?	2020-11-21	?	?
hCoV-19/Australia/SA0212/2020	A1a	betacoronavirus	EPI_ISL_467989	?	2020-05-05	Oceania	Australia	South Australia	?	Oceania	Australia	South Australia	genome	29864	Human	?	?	20A	B.1.36.36	G	SA Pathology	SA Pathology	Lex Leong, Chuan Kok Lim, Mark Turra, Ivan Bastian, Geoff Higgins	?	?	?	2020-06-16	?	?
hCoV-19/Niger/ZR-157/2020	A1a	betacoronavirus	EPI_ISL_2835639	?	2020-05-05	Africa	Niger	Zinder	?	Africa	Niger	Zinder	genome	29773	Human	80	Female	20D	B.1.1.1	GR	Center for Medical and Sanitary Research (CERMES)	CDC Atlanta	Adamou Lagare, Justin Lee, Dhwani Batra	?	?	?	2021-07-07	?	?
hCoV-19/Paraguay/33615/2020	A1a	betacoronavirus	EPI_ISL_1340764	?	2020-05-05	South America	Paraguay	Paraguay	?	South America	Paraguay	Paraguay	genome	29740	Human	?	?	20B	B.1.1.28	GR	Departamento de Virologia, Laboratorio Central de Salud PÃºblica, Avenida Venezuela y Teniente Escurra, AsunciÃ³n, Paraguay	Laboratory of Respiratory Viruses and Measles, Oswaldo Cruz Institute, FIOCRUZ	Paola Resende, Cynthia Vazquez, Luciana Appolinario, Fernando Motta, Anna Carolina Paixao, Ana Carolina Mendonca, Alice Sampaio Rocha, Renata Serrano Lopes, Marilda Siqueira on behalf of the Fiocruz COVID-19 Genomic Surveillance Network	?	?	?	2021-03-24	?	?
hCoV-19/Serbia/Subotica-101360605/2020	A1a	betacoronavirus	EPI_ISL_676585	?	2020-05-05	Europe	Serbia	North BaÄka District	Subotica	Europe	Serbia	North BaÄka District	genome	29782	Human	?	?	20A	B.1	G	Scientific Veterinary Institute Novi Sad	Veterinary Specialized Institute "Kraljevo", Serbia	Vidanovic,D., Tesovic,B., Knezevic,A., Jovanovic,T., Jankovic,M., Sekler,M., Banovic Djeri,B., Petrovic,T., Volkening,J., Afonso,C.	?	?	?	2020-12-04	?	?
hCoV-19/Uruguay/RIV-M5/2020	A1a	betacoronavirus	EPI_ISL_747615	?	2020-05-05	South America	Uruguay	Rivera	?	South America	Uruguay	Rivera	genome	29903	Human	?	?	20B	B.1.1.33	GR	Instituto de Investigaciones BiolÃ³gicas Clemente Estable	Institut Pasteur de Montevideo	Daiana Mir, Natalia Rego, Paola Cristina Resende, Fernando LoÌpez-Tort, Tamara Fernandez-Calero, VeroÌnica Noya, Mariana Brandes, Tania Possi, Mailen Arleo, Natalia Reyes, MatiÌas Victoria, AndreÌs Lizasoain, MatiÌas Castells, Leticia Maya, MatÃ­as Salvo, Tatiana SchÃ¤ffer Gregianini, Marilda Tereza Mar da Rosa, LetÃ­cia Garay Martins, Cecilia Alonso, Yasser Vega, Cecilia Salazar, Ignacio Fe…	?	?	?	2020-12-30	?	?
hCoV-19/India/MH-ACTREC-030/2020	A1a	betacoronavirus	EPI_ISL_699686	?	2020-05-06	Asia	India	Maharashtra	Raigad	Asia	India	Maharashtra	genome	29880	Human	28	Male	20B	B.1.1.306	GR	Hematopathology Laboratory, ACTREC, TMC	Hematopathology Laboratory, ACTREC, TMC	Hematopathology Laboratory, ACTREC	?	?	?	2020-12-14	?	?
hCoV-19/Mexico/TLA-InDRE-IBT-16/2020	A1a	betacoronavirus	EPI_ISL_1301540	?	2020-05-06	North America	Mexico	Tlaxcala	?	North America	Mexico	Tlaxcala	genome	29819	Human	35	Male	20A	B.1.609	G	Instituto de Diagnostico y Referencia Epidemiologicos InDRE_RNLSP	Instituto de BiotecnologÃ­a de la UNAM	Authors from IBT, IMSS, InDRE and INER (in alphabetical order): Carlos F. Arias, Santiago Ãvila-RÃ­os, Gisela Barrera-Badillo, Eduardo Becerril-Vargas, Celia Boukadida, Natividad Cruz-Ortiz, Larissa Fernandes-Matano, Ricardo Grande, Lucia Hernandez-Rivas, Alejandra HernÃ¡ndez-TerÃ¡n, Pavel Isa, Irma Lopez-Martinez, JosÃ© Arturo MartÃ­nez-Orozco, Margarita MatÃ­as-Florentino, Fidencio MejÃ­a-Nepo…	?	?	?	2021-03-20	?	?
hCoV-19/Australia/NSW530/2020	A1a	betacoronavirus	EPI_ISL_455069	?	2020-05-07	Oceania	Australia	New South Wales	Sydney	Oceania	Australia	New South Wales	genome	29408	Human	?	?	20A	B.1	G	Pathology West - NSW Health Pathology	NSW Health Pathology - Institute of Clinical Pathology and Medical Research; Westmead Hospital; University of Sydney	CIDM-PH et al.	?	?	?	2020-05-29	?	?
hCoV-19/Bulgaria/21/2020	A1a	betacoronavirus	EPI_ISL_480302	?	2020-05-07	Europe	Bulgaria	Dupnitza	?	Europe	Bulgaria	Dupnitza	genome	29835	Human	70	Female	20B	B.1.1	GR	National Reference Laboratory "Influenza and acute respiratory diseases"	NRL-HIV	Ivan Ivanov, Ivailo Alexiev, Ivva Philipova	?	?	?	2020-07-01	?	?
hCoV-19/Cameroon/Kribi-20v-11284/2020	A1a	betacoronavirus	EPI_ISL_1001059	?	2020-05-07	Africa	Cameroon	Kribi	?	Africa	Cameroon	Kribi	genome	29743	Human	40	Male	20A	B.1	G	Centre Pasteur du Cameroun	Institut Pasteur de Dakar	Njouom Richard	?	?	?	2021-02-15	?	?
hCoV-19/Suriname/SR-05/2020	A1a	betacoronavirus	EPI_ISL_517616	?	2020-05-07	South America	Suriname	Suriname	?	South America	Suriname	Suriname	genome	29768	Human	?	?	20A	B.1.219	G	Academic Hospital Paramaribo	Erasmus Medical Center	Bas Oude Munnink, Dion Gajadin, Ed Ijzerman, Emmanuelle Munger, Gary Gummels, Ingrid Krishnadath, Lycke Woittiez, Marion Koopmans, Mireille Van de Veer, Princes Wongsowidjojo, Radjesh Ori, Rohma Banwari, Stephen Vreden	?	?	?	2020-08-24	?	?
hCoV-19/BurkinaFaso/2-009/2020	A1a	betacoronavirus	EPI_ISL_660450	?	2020-05-08	Africa	Burkina Faso	Hauts-Bassins	Bobo Dioulasso	Africa	Burkina Faso	Hauts-Bassins	genome	29782	Human	50	Male	19B	A	S	Laboratoire de Microbiologie CHU Souro Sanou	Centre Muraz	Abdoul-Salam Ouedraogo, Yacouba Sawadogo, Essia Belarbi, Grit Schubert, Fabian Leendertz, ArsÃ¨ne Zongo, Soumeya Ouangraoua, Zekiba Tarnagda, Lassana SangarÃ©, Halidou Tinto	?	?	?	2020-11-26	?	?
hCoV-19/Greece/3420/2020	A1a	betacoronavirus	EPI_ISL_2232064	?	2020-05-08	Europe	Greece	Thessaly	?	Europe	Greece	Thessaly	genome	29687	Human	?	?	20C	B.1	GH	Biopathology - Clinical Microbiology, Department Clinical and Laboratory Research, University of Thessaly	Greek Genome Center, Biomedical Research Foundation of the Academy of Athens (BRFAA)	Emmanouil Athanasiadis, Giannis Vatsellas, Theodoros Loupis, Katerina Zoi, Efthimia Petinaki, Dimitrios Thanos	?	?	?	2021-05-23	?	?
hCoV-19/Latvia/034/2020	A1a	betacoronavirus	EPI_ISL_486417	?	2020-05-08	Europe	Latvia	Riga	?	Europe	Latvia	Riga	genome	29903	Human	?	?	20B	B.1.1	GR	Centrala laboratorija	Latvian Biomedical Research and Study Centre	Ivars SilamiÄ·elis, Kaspars Megnis, Monta Ustinova, Å…ikita Zrelovs, Vita RovÄ«te, Stella LapiÅ†a, Jana OsÄ«te, Marta PriedÄ«te, Uga Dumpis, JÄnis KloviÅ†Å¡	?	?	?	2020-07-10	?	?
hCoV-19/Panama/GMI-PA357686/2020	A1a	betacoronavirus	EPI_ISL_1225392	?	2020-05-08	North America	Panama	Panama Oeste	Burunga	North America	Panama	Panama Oeste	genome	29611	Human	20	Female	20A	B.1	G	Gorgas Memorial Laboratory of Health Studies	Gorgas Memorial Laboratory of Health Studies	Yamilka Diaz, Anyuri Ortiz, Adriana Weeden, Daniel Castillo, Claudia Gonzalez, Brechla Moreno, Mabel Martinez-Montero, Marlene Castillo, Gretel Vasquez, Lisseth Saenz, Danilo Franco, Yaneth Pitti, Oris Chavarria, Jessica Gondola, Ambar Moreno, Layda Abrego, Davis Beltran, Ilka Guerra, Jim Chang, Zumara Chaverra, Isela Guerrero, Alejandra Valoy, Melissa Gaitan, Dimelza Arauz, Maria Chen-German, El…	?	?	?	2021-03-12	?	?
hCoV-19/Japan/PG-2039/2020	A1a	betacoronavirus	EPI_ISL_685644	?	2020-05-09	Asia	Japan	Saitama	?	Asia	Japan	Saitama	genome	29781	Human	?	?	20B	B.1.1	GR	Pathogen Genomics Center, National Institute of Infectious Diseases	Pathogen Genomics Center, National Institute of Infectious Diseases	Tsuyoshi Sekizuka, Kentaro Itokawa, Rina Tanaka, Masanori Hashino, Makoto Kuroda	?	?	?	2020-12-10	?	?
hCoV-19/Mexico/NLE-UANL-046/2020	A1a	betacoronavirus	EPI_ISL_961796	?	2020-05-09	North America	Mexico	Nuevo Leon	?	North America	Mexico	Nuevo Leon	genome	29782	Human	58	Female	20A	B.1	G	Laboratorio de InfectologÃ­a, Servicio de InfectologÃ­a, Hospital Universitario Dr. JosÃ© Eleuterio GonzÃ¡lez - Universidad AutÃ³noma de Nuevo LeÃ³n	Laboratorio de InfectologÃ­a Molecular, Departamento de BioquÃ­mica y Medicina Molecular,Facultad de Medicina - Universidad AutÃ³noma de Nuevo LeÃ³n	Kame A. GalÃ¡n-Huerta, MarÃ­a F. Herrera-Saldivar, Natalia MartÃ­nez-AcuÃ±a, Sonia A. Lozano-SepÃºlveda, Daniel Arellanos-Soto, Ana M. Rivas-Estilla, Paola Bocanegra-Ibarias, Samantha M. Flores-TreviÃ±o, Elvira Garza-GonzÃ¡lez, Eduardo Perez-Alba, Laura Nuzzolo-Shihadeh, Adrian Camacho-Ortiz	?	?	?	2021-02-09	?	?
hCoV-19/USA/OR-OHSU-0308/2020	A1a	betacoronavirus	EPI_ISL_509099	?	2020-05-09	North America	USA	Oregon	Clackamas County	North America	USA	Oregon	genome	29727	Human	9	Female	20C	B.1.124	GH	OHSU Lab Services Molecular Microbiology Lab	Oregon SARS-CoV-2 Genome Sequencing Center	Brendan L. O'Connell, Ruth V. Nichols, Sally B. Grindstaff, Alec J. Hirsch, Guang Fan, Daniel N. Streblow, William B. Messer, Andrew C. Adey, Benjamin N. Bimber, Brian J. Oâ€™Roak	?	?	?	2020-08-05	?	?
hCoV-19/Australia/VIC1664/2020	A1a	betacoronavirus	EPI_ISL_456565	?	2020-05-10	Oceania	Australia	Victoria	?	Oceania	Australia	Victoria	genome	29812	Human	31	Male	20C	B.1.164	GH	Victorian Infectious Diseases Reference Laboratory (VIDRL)	Microbiological Diagnostic Unit Public Health Laboratory and Victorian Infectious Diseases Reference Laboratory, Doherty Institute	Caly L., Seemann T., Sait, M., Schultz M., Druce J., Sherry, N.	?	?	?	2020-06-02	?	?
hCoV-19/Malaysia/IMR_WC55122/2020	A1a	betacoronavirus	EPI_ISL_490089	?	2020-05-10	Asia	Malaysia	Selangor	?	Asia	Malaysia	Selangor	genome	29849	Human	56	Male	20D	B.1.1.1	GR	Institute for Medical Research, Infectious Disease Research Centre, National Institutes of Health, Ministry of Health Malaysia	Institute for Medical Research, Infectious Disease Research Centre, National Institutes of Health, Ministry of Health Malaysia	Suppiah J, Mohd-Zawawi Z, Kamel K, Kalyanasundram J, Thayan R	?	?	?	2020-07-15	?	?
hCoV-19/Chile/Santiago-PUC_MVL_0385/2020	A1a	betacoronavirus	EPI_ISL_801799	?	2020-05-12	South America	Chile	Region Metropolitana de Santiago	Santiago	South America	Chile	Region Metropolitana de Santiago	genome	29694	Human	53	Male	20B	B.1.1	GR	Laboratory of Molecular Virology, Pontificia Universidad CatÃ³lica de Chile	MSHS Pathogen Surveillance Program	Leonardo I. Almonacid, Ana S. Gonzalez-Reiche, Matthew M. Hernandez, Jorge Levican, Ana Maria Contreras, Carlos Palma, Tamara GarcÃ­a-Salum, Zenab Khan, Adriana van De Guchte, Ajay Obla, Jayeeta Dutta, Bremy Alburquerque, Eileen Serrano, Constanza Maldonado, M. Belen Leyton, Erick Salinas, Hala Alshammary, Juan Soto, Shwetha Hara Sridhar, Ying-Chih Wang, Melissa Smith, Robert Sebra, Marcela Ferre…	?	?	?	2021-01-11	?	?
hCoV-19/Cameroon/Ebolowa-20v-13083/2020	A1a	betacoronavirus	EPI_ISL_1001062	?	2020-05-13	Africa	Cameroon	Ebolowa	?	Africa	Cameroon	Ebolowa	genome	29765	Human	24	Male	20A	B.1	G	Centre Pasteur du Cameroun	Institut Pasteur de Dakar	Njouom Richard	?	?	?	2021-02-15	?	?
hCoV-19/Argentina/PAIS-A0243/2020	A1a	betacoronavirus	EPI_ISL_792323	?	2020-05-14	South America	Argentina	Buenos Aires	La Matanza	South America	Argentina	Buenos Aires	genome	29818	Human	34	Female	20D	B.1.1.1	GR	Instituto de Investigaciones BiomÃ©dicas en Retrovirus y SIDA	Ãrea de SecuenciaciÃ³n del Laboratorio de VirologÃ­a del Hospital de NiÃ±os Dr. Ricardo Gutierrez on behalf of 'Proyecto Argentino Interinstitucional de genomica de SARS-CoV-2' (PAIS Consortium)	Nabaes Jodar, MS; Goya, S; Natale, MI; Lusso, S; Seery, V; Remes Lenicov, F; SalomÃ³n, H; Valinotto, LE; Viegas, M.	?	?	?	2021-01-10	?	?
hCoV-19/SouthKorea/KCDC2270/2020	A1a	betacoronavirus	EPI_ISL_510608	?	2020-05-14	Asia	South Korea	South Korea	?	Asia	South Korea	South Korea	genome	29864	Human	43	Female	20C	B.1.497	GH	Division of Viral Diseases, Center for Laboratory Control of Infectious Diseases, Korea Centers for Diseases Control and Prevention	Division of Viral Diseases, Center for Laboratory Control of Infectious Diseases, Korea Centers for Diseases Control and Prevention	Jeong-Min Kim, Yoon-Seok Chung, Namjoo Lee, Sang Hee Woo, Hye-Jun Jo, Heui Man Kim, Jun-Sub Kim, Myung Guk Han	?	?	?	2020-08-07	?	?
hCoV-19/Finland/15TouS22-44/2020	A1a	betacoronavirus	EPI_ISL_1229398	?	2020-05-15	Europe	Finland	Uusimaa	?	Europe	Finland	Uusimaa	genome	29774	Human	44	Male	20A	B.1.158	GH	Department of Virology and Immunology, University of Helsinki and Helsinki University Hospital, Huslab Finland	Department of Virology, Faculty of Medicine, University of Helsinki, Helsinki, Finland	Teemu Smura, Ravi Kant, Phuoc Truong, Hussein Alburkat, Mert Erdin, Fathiah Zakham, Hannimari Kallio-Kokko, Jenni Virtanen, Maija Suvanto, Essi Korhonen, Sari Hannula, Harri Kangas, Hanna Liimatainen, Satu Kurkela, Hanna Jarva, Maija Lappalainen, Pekka Ellonen, Olli Vapalahti	?	?	?	2021-03-12	?	?
hCoV-19/Australia/ACT0074/2020	A1a	betacoronavirus	EPI_ISL_498534	?	2020-05-16	Oceania	Australia	Australian Capital Territory	?	Oceania	Australia	Australian Capital Territory	genome	29611	Human	?	?	20A	B.1.36.36	G	ACT Pathology	Schwessinger Lab	Ashley Jones, Benjamin Schwessinger, Robert Lanfear, Robyn N Hall, Megan McDonald, Ming-Dao Chia, Kevin Murray, Craig Kennedy, Karina Kennedy	?	?	?	2020-07-27	?	?
hCoV-19/Canada/NL-NML-2417/2020	A1a	betacoronavirus	EPI_ISL_1055406	?	2020-05-17	North America	Canada	Newfoundland and Labrador	?	North America	Canada	Newfoundland and Labrador	genome	29714	Human	47	Male	20B	B.1.1	GR	Dr. Leonard A. Miller Centre for Health Services	National Microbiology Laboratory (NML)	Anna Majer, Shari Tyson, Grace Seo, Philip Mabon, Elsie Grudeski, Rhiannon Huzarewich, Russell Mandes, Anneliese Landgraff, Jennifer Tanner, Natalie Knox, Morag Graham, Gary Van Domselaar, Robert Needle, Yang Yu, Adel Malek, Laura Gilbert, George Zahariadis, Nathalie Bastien, Yan Li, Timothy Booth, Darian Hole, Madison Chapel, Kirsten Biggar, Kerri Smith, CanCOGeN's metadata curation team, Public…	?	?	?	2021-02-23	?	?
hCoV-19/UnitedArabEmirates/0285/2020	A1a	betacoronavirus	EPI_ISL_698465	?	2020-05-17	Asia	United Arab Emirates	Abu Dhabi	?	Asia	United Arab Emirates	Abu Dhabi	genome	29891	Human	?	?	20B	B.1.1	GR	Group 42 (G42) Healthcare, Abu Dhabi, United Arab Emirates; Department of Health, The United Arab Emirates	G42 Healthcare	Rong Liu, Pei Wu, Sally Mahmoud, Ke Liang, Pauline Ogrodzki, Pengjuan Liu, Stephen S. Francis, Tao Ma, Hanif Khalak, Fang Chen, Denghui Liu, Junhua Li, Weibin Liu, Wenjun He, Xinyu Huang, Zhaorong Yuan, Long Lin, Nan Qiao, Xin Meng, Budoor Alqarni, Javier Quilez, Vinay Kusuma, Xin Jin, Xavier Anton, Ashish Koshy, Huanming Yang, Xun Xu, Jian Wang, Peng Xiao, Nawal Ahmed Mohamed Al Kaabi, Mohammed …	?	?	?	2020-12-13	?	?
hCoV-19/Lithuania/C20-05-R11/2020	A1a	betacoronavirus	EPI_ISL_560392	?	2020-05-18	Europe	Lithuania	Vilnius	?	Europe	Lithuania	Vilnius	genome	29878	Human	41	Female	20B	B.1.1.30	GR	Vilnius University Hospital Santaros Klinikos, Vilnius University	Institute of Biotechnology, Life Sciences Center, Vilnius University and Thermo Fisher Scientific	Justinas Slikas, Albertas Timinskas, Alma Gedvilaite, Aurelija Zvirbliene, Daniel Naumovas, Laimonas Griskevicius, Ligita Jancioriene, Mindaugas Paulauskas	?	?	?	2020-09-29	?	?
hCoV-19/Nigeria/BO-CV348/2020	A1a	betacoronavirus	EPI_ISL_730013	?	2020-05-18	Africa	Nigeria	Borno State	?	Africa	Nigeria	Borno State	genome	29841	Human	41	Female	19B	A	S	Nigeria Centre for Disease Control (NCDC)	African Centre of Excellence for Genomics of Infectious Diseases (ACEGID), Redeemer's University, Ede, Osun State, Nigeria	Oluniyi P.E. et al	?	?	?	2020-12-23	?	?
hCoV-19/USA/WI-WSLH-200459/2020	A1a	betacoronavirus	EPI_ISL_578601	?	2020-05-18	North America	USA	Wisconsin	Racine County	North America	USA	Wisconsin	genome	29782	Human	?	?	20B	B.1.1.464	GR	Wisconsin State Laboratory of Hygiene Communicable Disease Division	Wisconsin State Laboratory of Hygiene Communicable Disease Division	Kelsey R. Florek, Abigail C. Shockey	?	?	?	2020-10-13	?	?
hCoV-19/Ecuador/USFQ-112/2020	A1a	betacoronavirus	EPI_ISL_471270	?	2020-05-19	South America	Ecuador	Pichincha	Quito	South America	Ecuador	Pichincha	genome	29791	Human	?	Female	20B	B.1.1	GR	Hospital OncolÃ³gico Solca NÃºcleo de Quito	Institute of Microbiology, Universidad San Francisco de Quito	Sully MÃ¡rquez, BelÃ©n Prado-Vivar, Juan JosÃ© Guadalupe, Bernardo GutiÃ©rrez, Marcos Di Stefano, Grace Salazar, VerÃ³nica BarragÃ¡n, Patricio Rojas-Silva, Gabriel Trueba, Michelle Grunauer, PaÃºl CÃ¡rdenas	?	?	?	2020-06-19	?	?
hCoV-19/Uruguay/UY-NYUMC936/2020	A1a	betacoronavirus	EPI_ISL_480434	?	2020-05-19	South America	Uruguay	Montevideo	?	South America	Uruguay	Montevideo	genome	29541	Human	53	Female	20A	B.1.195	G	Laboratorio de BiologÃ­a Molecular AsociaciÃ³n EspaÃ±ola Primera en Salud	Departments of Pathology and Medicine, New York University School of Medicine	Maria Victoria Elizondo, Maria Noel Zubillaga, Gonzalo Manrique, Paul Zappile, Gael Westby, Matthew T Maurano, Christian Marier, Adriana Heguy	?	?	?	2020-07-02	?	?
hCoV-19/USA/WA-ISB28/2020	A1a	betacoronavirus	EPI_ISL_2504187	?	2020-05-19	North America	USA	Washington	?	North America	USA	Washington	genome	29836	Human	65	Male	20C	B.1.341	GH	Swedish Medical Center, Seattle, WA, USA	Institute for Systems Biology	Jason D. Goldman, Chris Lausted, Kai Wang, Jared C. Roach, James R. Heath, Julie A. Wallick	?	?	?	2021-06-13	?	?
hCoV-19/Australia/QLD1336/2020	A1a	betacoronavirus	EPI_ISL_849694	?	2020-05-20	Oceania	Australia	Queensland	?	Oceania	Australia	Queensland	genome	29881	Human	?	?	20C	B.1	GH	Public Health Virology Laboratory, Forensic and Scientific Services (PHV-FSS)	Public Health Virology Laboratory, Forensic and Scientific Services (PHV-FSS)	Son Nguyen et al	?	?	?	2021-01-20	?	?
hCoV-19/Mexico/SLP-UASLP-AH1COV2SS025_S14/2020	A1a	betacoronavirus	EPI_ISL_1494717	?	2020-05-20	North America	Mexico	San Luis Potosi	?	North America	Mexico	San Luis Potosi	genome	29873	Human	42	Male	20A	B.1.189	G	Centro de InvestigaciÃ³n en Ciencias de la Salud y Biomedicina, U.A.S.L.P	Centro de InvestigaciÃ³n en Ciencias de la Salud y Biomedicina, U.A.S.L.P	MD PhD SofÃ­a Bernal Silva	?	?	?	2021-04-07	?	?
hCoV-19/Nigeria/LA-CV375/2020	A1a	betacoronavirus	EPI_ISL_730034	?	2020-05-20	Africa	Nigeria	Lagos	?	Africa	Nigeria	Lagos	genome	29809	Human	38	Female	20B	B.1.1	GR	Nigeria Centre for Disease Control (NCDC)	African Centre of Excellence for Genomics of Infectious Diseases (ACEGID), Redeemer's University, Ede, Osun State, Nigeria	Oluniyi P.E. et al	?	?	?	2020-12-23	?	?
hCoV-19/Australia/WA214/2020	A1a	betacoronavirus	EPI_ISL_596777	?	2020-05-23	Oceania	Australia	Western Australia	?	Oceania	Australia	Western Australia	genome	29409	Human	?	?	20C	B.1.456	GH	PathWest Laboratory Medicine WA	PathWest Laboratory Medicine WA Microbial Surveillance Unit	PathWest Laboratory Medicine WA Microbial Surveillance Unit	?	?	?	2020-10-27	?	?
hCoV-19/Bangladesh/CHRF-0046/2020	A1a	betacoronavirus	EPI_ISL_625460	?	2020-05-23	Asia	Bangladesh	Bangladesh	?	Asia	Bangladesh	Bangladesh	genome	29782	Human	8	Female	20B	B.1.1.25	GR	Child Health Research Foundation	Child Health Research Foundation	Senjuti Saha, Md Saiful Islam Sajib, Nikkon Sarkar, Syed Muktadir Al Sium, Afroza Akter Tanni, Roly Malaker, Arif Mohammad Tanmoy, Md Hafizur Rahman, Samir K Saha	?	?	?	2020-11-07	?	?
hCoV-19/Ghana/35019_S18/2020	A1a	betacoronavirus	EPI_ISL_515091	?	2020-05-23	Africa	Ghana	Ghana	?	Africa	Ghana	Ghana	genome	29823	Human	?	?	20B	B.1.1.29	GR	Department of Biochemistry, Cell and Molecular Biology	WACCBIP, University of Ghana	Ngoi,J.M., Quashie,P., Morang'a,C.M., Amuzu,D.S., Adu,B., Kumordjie,S., Eshun,M., Boatemaa,L., Magnussen,V., Kotey,E., Tei-Maya,F., Arjarquah,A., Mutungi,J.K., Bediako,Y., Asante,I., Bonney,E., Kyei,G.B., Bonney,K., Amenga-Etego,L.N., Anang,A.K., Awandare,G.A., Ampofo,W.	?	?	?	2020-08-15	?	?
hCoV-19/Malaysia/IMR_WC80558/2020	A1a	betacoronavirus	EPI_ISL_490095	?	2020-05-23	Asia	Malaysia	Malaysia	?	Asia	Malaysia	Malaysia	genome	29863	Human	?	Male	19A	B.6.2	O	Institute for Medical Research, Infectious Disease Research Centre, National Institutes of Health, Ministry of Health Malaysia	Institute for Medical Research, Infectious Disease Research Centre, National Institutes of Health, Ministry of Health Malaysia	Suppiah J, Mohd-Zawawi Z, Kamel K, Kalyanasundram J, Thayan R	?	?	?	2020-07-15	?	?
hCoV-19/Togo/BMC-15154-20/2020	A1a	betacoronavirus	EPI_ISL_1416165	?	2020-05-23	Africa	Togo	Golfe	Lome	Africa	Togo	Golfe	genome	29832	Human	63	Female	20B	B.1.1	GR	Institut National d'hygiÃ¨ne	"UnitÃ© Mixte Internationale TransVIHMI (UMI 233 IRD â€“ U1175 INSERM - UniversitÃ© de Montpellier) IRD (Institut de recherche pour le dÃ©veloppement)"	Mounerou SALOU, Christelle BUTEL, Wembo A. HALATOKO,Issaka Maman, Abla A. KONOU, Amivi EHLAN, Adodo SADJI, Kokou TEGUENI,Sidonie A.M.KAGNISSODE, AkoÃ©lÃ© SILIADIN, Alassane OURO-MEDELI, Messanh DOUFFAN,DÃ©lÃ©ma MABA,Sika DOSSIM, AmÃ©yo DORKENOO, Mireille PRINCE-DAVID,Anoumou DAGNRA,Laetitia SERRANO,Ahidjo AYOUBA,Eric DELAPORTE, Martine PEETERS	?	?	?	2021-03-31	?	?
hCoV-19/USA/OH-ODH-SC039385/2020	A1a	betacoronavirus	EPI_ISL_2367564	?	2020-05-23	North America	USA	Ohio	?	North America	USA	Ohio	genome	29748	Human	58	Male	20C	B.1	GH	Ohio Department of Health Laboratory	Ohio Department of Health Laboratory	Holmes, Jennifer; Eric Brandt, Keoni Omura, Glen McGillivary, Caitlin McDonnell, Jade Mowery, Stephanie Mccracken, Tyler Payne, Kirtana Ramadugu, Erica Leasure, Brent Lee, Kelsey Florek, Heather Blankenship, Allison Black, Quanta Brown, and Tammy Bannerman	?	?	?	2021-06-01	?	?
hCoV-19/Australia/WA409/2020	A1a	betacoronavirus	EPI_ISL_672621	?	2020-05-25	Oceania	Australia	Western Australia	?	Oceania	Australia	Western Australia	genome	29409	Human	?	?	20C	B.1.428	GH	PathWest Laboratory Medicine WA	PathWest Laboratory Medicine WA Microbial Surveillance Unit	PathWest Laboratory Medicine WA Microbial Surveillance Unit	?	?	?	2020-12-04	?	?
hCoV-19/Australia/WA411/2020	A1a	betacoronavirus	EPI_ISL_672623	?	2020-05-25	Oceania	Australia	Western Australia	?	Oceania	Australia	Western Australia	genome	29409	Human	?	?	20C	B.1.428	GH	PathWest Laboratory Medicine WA	PathWest Laboratory Medicine WA Microbial Surveillance Unit	PathWest Laboratory Medicine WA Microbial Surveillance Unit	?	?	?	2020-12-04	?	?
hCoV-19/CostaRica/HNN-0348/2020	A1a	betacoronavirus	EPI_ISL_1517392	?	2020-05-25	North America	Costa Rica	San Jose	San Jose CR	North America	Costa Rica	San Jose	genome	29855	Human	17	Male	19B	A.1	S	Inciensa, Instituto Costarricense de InvestigaciÃ³n y EnseÃ±anza en NutriciÃ³n y Salud	Inciensa, Instituto Costarricense de InvestigaciÃ³n y EnseÃ±anza en NutriciÃ³n y Salud	Cristian PerÃ©z-Corrales, Valeria Peralta-Barquero & Patricia Salas	?	?	?	2021-04-09	?	?
hCoV-19/Ghana/84182_S43/2020	A1a	betacoronavirus	EPI_ISL_515104	?	2020-05-25	Africa	Ghana	Ghana	?	Africa	Ghana	Ghana	genome	29828	Human	?	?	20B	B.1.1	GR	Department of Biochemistry, Cell and Molecular Biology	WACCBIP, University of Ghana	Ngoi,J.M., Quashie,P., Morang'a,C.M., Amuzu,D.S., Adu,B., Kumordjie,S., Eshun,M., Boatemaa,L., Magnussen,V., Kotey,E., Tei-Maya,F., Arjarquah,A., Mutungi,J.K., Bediako,Y., Asante,I., Bonney,E., Kyei,G.B., Bonney,K., Amenga-Etego,L.N., Anang,A.K., Awandare,G.A., Ampofo,W.	?	?	?	2020-08-15	?	?
hCoV-19/Portugal/PT1536/2020	A1a	betacoronavirus	EPI_ISL_693552	?	2020-05-25	Europe	Portugal	Portugal	?	Europe	Portugal	Portugal	genome	29763	Human	?	?	20B	B.1.1	GR	Instituto Nacional de Saude (INSA)	Instituto Nacional de Saude (INSA)	Borges et al	?	?	?	2020-12-11	?	?
hCoV-19/Uruguay/UY-667/2020	A1a	betacoronavirus	EPI_ISL_480341	?	2020-05-25	South America	Uruguay	Rivera	?	South America	Uruguay	Rivera	genome	29611	Human	?	?	20B	B.1.1.33	GR	Microbial Genomics Laboratory, Institut Pasteur de Montevideo	Microbial Genomics Laboratory, Institut Pasteur de Montevideo	Cecilia Salazar, Marianoel Pereira, Ignacio FerrÃ©s, Gonzalo Moratorio, Pilar Moreno, Gregorio Iraola	?	?	?	2020-07-01	?	?
hCoV-19/Uruguay/UY-957/2020	A1a	betacoronavirus	EPI_ISL_480346	?	2020-05-25	South America	Uruguay	Rivera	?	South America	Uruguay	Rivera	genome	29302	Human	?	?	20B	B.1.1.33	GR	Microbial Genomics Laboratory, Institut Pasteur de Montevideo	Microbial Genomics Laboratory, Institut Pasteur de Montevideo	Cecilia Salazar, Marianoel Pereira, Ignacio FerrÃ©s, Gonzalo Moratorio, Pilar Moreno, Gregorio Iraola	?	?	?	2020-07-01	?	?
hCoV-19/Venezuela/20MZ/2020	A1a	betacoronavirus	EPI_ISL_1576833	?	2020-05-25	South America	Venezuela	Zulia	?	South America	Venezuela	Zulia	genome	29810	Human	?	?	20C	B.1.111	GH	INHRR	Laboratorio de VirologÃ­a Molecular	Loureiro CL, Jaspe RC, D Angelo P, Zambrano JL, Rodriguez L, Alarcon V, Delgado M, Aguilar M, Garzaro D, Rangel HR, Pujol FH	?	?	?	2021-04-13	?	?
hCoV-19/SouthKorea/KCDC2322/2020	A1a	betacoronavirus	EPI_ISL_510658	?	2020-05-26	Asia	South Korea	South Korea	?	Asia	South Korea	South Korea	genome	29864	Human	71	Male	20C	B.1.497	GH	Division of Viral Diseases, Center for Laboratory Control of Infectious Diseases, Korea Centers for Diseases Control and Prevention	Division of Viral Diseases, Center for Laboratory Control of Infectious Diseases, Korea Centers for Diseases Control and Prevention	Jeong-Min Kim, Yoon-Seok Chung, Namjoo Lee, Sang Hee Woo, Hye-Jun Jo, Heui Man Kim, Jun-Sub Kim, Myung Guk Han	?	?	?	2020-08-07	?	?
hCoV-19/Uruguay/UY-NYUMC938/2020	A1a	betacoronavirus	EPI_ISL_480436	?	2020-05-26	South America	Uruguay	Montevideo	?	South America	Uruguay	Montevideo	genome	29541	Human	19	Male	20A	B.1.195	G	Laboratorio de BiologÃ­a Molecular AsociaciÃ³n EspaÃ±ola Primera en Salud	Departments of Pathology and Medicine, New York University School of Medicine	Maria Victoria Elizondo, Maria Noel Zubillaga, Gonzalo Manrique, Paul Zappile, Gael Westby, Matthew T Maurano, Christian Marier, Adriana Heguy	?	?	?	2020-07-02	?	?
hCoV-19/Australia/WA356/2020	A1a	betacoronavirus	EPI_ISL_605833	?	2020-05-27	Oceania	Australia	Western Australia	?	Oceania	Australia	Western Australia	genome	29409	Human	?	?	20C	B.1.428	GH	PathWest Laboratory Medicine WA	PathWest Laboratory Medicine WA Microbial Surveillance Unit	PathWest Laboratory Medicine WA Microbial Surveillance Unit	?	?	?	2020-11-02	?	?
hCoV-19/Chile/Puerto_Montt-PUC_MVL_0534/2020	A1a	betacoronavirus	EPI_ISL_801543	?	2020-05-27	South America	Chile	Los Lagos	Puerto Montt	South America	Chile	Los Lagos	genome	29694	Human	38	Female	20B	N.4	GR	Laboratory of Molecular Virology, Pontificia Universidad CatÃ³lica de Chile	MSHS Pathogen Surveillance Program	Leonardo I. Almonacid, Ana S. Gonzalez-Reiche, Matthew M. Hernandez, Jorge Levican, Ana Maria Contreras, Carlos Palma, Tamara GarcÃ­a-Salum, Zenab Khan, Adriana van De Guchte, Ajay Obla, Jayeeta Dutta, Bremy Alburquerque, Eileen Serrano, Constanza Maldonado, M. Belen Leyton, Erick Salinas, Hala Alshammary, Juan Soto, Shwetha Hara Sridhar, Ying-Chih Wang, Melissa Smith, Robert Sebra, Marcela Ferre…	?	?	?	2021-01-11	?	?
hCoV-19/Iran/GRC-7/2020	A1a	betacoronavirus	EPI_ISL_2694588	?	2020-05-27	Asia	Iran	Tehran	?	Asia	Iran	Tehran	genome	29767	Human	41	Male	19A	B.4	O	Virology Centre, School of public health, Tehran University of Medical Sciences, Tehran, Iran	Genetics Research Center, University of Social Welfare and Rehabilitation Sciences	Zohreh Fattahi, Marzieh Mohseni, Khadijeh Jalalvand, Jila Yavarian, Kimia Kahrizi, Talat Mokhtari-Azad, Hossein Najmabadi.	?	?	?	2021-06-27	?	?
hCoV-19/Mexico/JAL-UANL-001/2020	A1a	betacoronavirus	EPI_ISL_1092361	?	2020-05-27	North America	Mexico	Jalisco	?	North America	Mexico	Jalisco	genome	29782	Human	54	Female	20B	B.1.1	GR	Laboratorio de Apoyo a la Vigilancia e InvestigaciÃ³n EpidemiolÃ³gica - CIBO	Laboratorio de InfectologÃ­a Molecular, Departamento de BioquÃ­mica y Medicina Molecular,Facultad de Medicina - Universidad AutÃ³noma de Nuevo LeÃ³n	Kame A. GalÃ¡n-Huerta, MarÃ­a F. Herrera-Saldivar, Natalia MartÃ­nez-AcuÃ±a, Sonia A. Lozano-SepÃºlveda, Daniel Arellanos-Soto, Ana M. Rivas-Estilla, Javier Ramos-Jimenez, Claudia L. Charles-NiÃ±o, Alma M. Perez-Rios, Rafael Soto-Alvarez, Diego A. Gonzalez-Altamirano, Jose J. Figueroa-Delgadillo, Blanca M. Torres, Hector Montoya-Fuentes	?	?	?	2021-02-27	?	?
hCoV-19/Ukraine/203100325/2020	A1a	betacoronavirus	EPI_ISL_512605	?	2020-05-27	Europe	Ukraine	Ukraine	?	Europe	Ukraine	Ukraine	genome	29819	Human	43	Male	20A	B.1	G	National Laboratory for Influenza/Virology reference laboratory, Public Health Center of the Ministry of Health of Ukraine	Respiratory Virus Unit, Microbiology Services Colindale, Public Health England	PHE Covid Sequencing Team, Dr. Iryna Demchyshyna	?	?	?	2020-08-11	?	?
hCoV-19/Panama/GMI-PA369144/2020	A1a	betacoronavirus	EPI_ISL_1225440	?	2020-05-28	North America	Panama	Guna Yala	Salto Dupi	North America	Panama	Guna Yala	genome	29558	Human	31	Male	19B	A.2.4	S	Gorgas Memorial Laboratory of Health Studies	Gorgas Memorial Laboratory of Health Studies	Yamilka Diaz, Anyuri Ortiz, Adriana Weeden, Daniel Castillo, Claudia Gonzalez, Brechla Moreno, Mabel Martinez-Montero, Marlene Castillo, Gretel Vasquez, Lisseth Saenz, Danilo Franco, Yaneth Pitti, Oris Chavarria, Jessica Gondola, Ambar Moreno, Layda Abrego, Davis Beltran, Ilka Guerra, Jim Chang, Zumara Chaverra, Isela Guerrero, Alejandra Valoy, Melissa Gaitan, Dimelza Arauz, Maria Chen-German, El…	?	?	?	2021-03-12	?	?
hCoV-19/Panama/GMI-PA369147/2020	A1a	betacoronavirus	EPI_ISL_1225442	?	2020-05-28	North America	Panama	Chiriqui	David	North America	Panama	Chiriqui	genome	29611	Human	33	Male	19B	A.2.4	S	Gorgas Memorial Laboratory of Health Studies	Gorgas Memorial Laboratory of Health Studies	Yamilka Diaz, Anyuri Ortiz, Adriana Weeden, Daniel Castillo, Claudia Gonzalez, Brechla Moreno, Mabel Martinez-Montero, Marlene Castillo, Gretel Vasquez, Lisseth Saenz, Danilo Franco, Yaneth Pitti, Oris Chavarria, Jessica Gondola, Ambar Moreno, Layda Abrego, Davis Beltran, Ilka Guerra, Jim Chang, Zumara Chaverra, Isela Guerrero, Alejandra Valoy, Melissa Gaitan, Dimelza Arauz, Maria Chen-German, El…	?	?	?	2021-03-12	?	?
hCoV-19/Panama/GMI-PA369167/2020	A1a	betacoronavirus	EPI_ISL_1225453	?	2020-05-28	North America	Panama	Bocas del Toro	Finca 30	North America	Panama	Bocas del Toro	genome	29782	Human	26	Male	19B	A.2.4	S	Gorgas Memorial Laboratory of Health Studies	Gorgas Memorial Laboratory of Health Studies	Yamilka Diaz, Anyuri Ortiz, Adriana Weeden, Daniel Castillo, Claudia Gonzalez, Brechla Moreno, Mabel Martinez-Montero, Marlene Castillo, Gretel Vasquez, Lisseth Saenz, Danilo Franco, Yaneth Pitti, Oris Chavarria, Jessica Gondola, Ambar Moreno, Layda Abrego, Davis Beltran, Ilka Guerra, Jim Chang, Zumara Chaverra, Isela Guerrero, Alejandra Valoy, Melissa Gaitan, Dimelza Arauz, Maria Chen-German, El…	?	?	?	2021-03-12	?	?
hCoV-19/Coted-Ivoire/BKE0016/2020	A1a	betacoronavirus	EPI_ISL_614349	?	2020-05-29	Africa	CÃ´te d'Ivoire	BouakÃ©	?	Africa	CÃ´te d'Ivoire	BouakÃ©	genome	29782	Human	32	Male	19B	A	S	Molecular diagnostic unit for viral haemorrhagic fevers and emerging viruses, BouakÃ© CHU Laboratory	Project group Epidemology of Highly Pathogenic Microorganisms, Robert Koch-Institute	Chantal Akoua-Koffi, DianÃ© Bamourou, EtilÃ© Anoh, Essia Belarbi, Safiatou Karidioula, Grit Schubert, Adjaratou TraorÃ©, SoundÃ©lÃ© MaÃ¯tÃ©, Monemo Pacome, Coulibaly Mbegnan, Bamba Fatoumata TourÃ©, Kra OuffouÃ©, Fabian Leendertz	?	?	?	2020-11-05	?	?
hCoV-19/Djibouti/CNSS00187-IHU1031243455/2020	A1a	betacoronavirus	EPI_ISL_2820520	?	2020-05-29	Africa	Djibouti	Djibouti	?	Africa	Djibouti	Djibouti	genome	29707	Human	?	?	20A	B.1	G	Laboratoire de Diagnostic, Centre de Soins 1, Caisse Nationale de SÃ©curitÃ© Sociale (CNSS) de Djibouti,	IHU MÃ©diterranÃ©e Infection.	Ikram Omar Osman; Anthony Levasseur; Ludivine Brechar; Iman Abdillahi Hassan; Idil Salah abdillahi; Zeinab Ali Waberi; Jeremy Delerce; Linda Houhamdi; Pierre-Edouard Fournier; Philippe Colson; Mohamed Houmed Aboubaker; Didier Raoult; Christian A. Devaux.	?	?	?	2021-07-05	?	?
hCoV-19/Israel/CVL_S13-1/2020	A1a	betacoronavirus	EPI_ISL_2786923	?	2020-05-29	Asia	Israel	Israel	?	Asia	Israel	Israel	genome	29893	Human	?	?	20B	B.1.1	GR	Central Virology Laboratory, Ministry of Health	Central Virology Laboratory, Ministry of Health	Neta S. Zuckerman, Efrat Bucris, Oran Erster, Michal Mandelboim, Amos Adler, Saar Burstein, Noam Protter, Moran Shwartswort-Cohen, Ella Mendelson, Orna Mor	?	?	?	2021-07-02	?	?
hCoV-19/Qatar/QA-WCMQ_FD18193841/2020	A1a	betacoronavirus	EPI_ISL_1714569	?	2020-05-29	Asia	Qatar	Doha	?	Asia	Qatar	Doha	genome	29811	Human	34	Male	20C	B.1.428	GH	Ministry of Public Health / Hamad Medical Corporation	Weill Cornell Medical College - Qatar (WCM-Q), Genomics Core Laboratory / Qatar Genome Project (QGP)	WCMQ: Ayeda A. Ahmed, Meryem Bensaad, Shameem Younuskunju, Yasmin Mohamoud, Laith Abu-Raddad, Joel A Malek. QGP: Fatima H. Al-Kuwari, Chadi Saad MOPH and HMC: Abdullatif Al-Khal, Muna A. S. Al-Maslamani, Mashael A. Al-Bader, Hamda Alromaihi, Roberto Bertollini, Peter V. Coyle, Einas A. E. Al-Kuwari, Hamad E. Al-Romaihi, Salih Al-Marri, Mohammed Al-Thani, Reham A. El-Kahlout. QBB: Tasneem Al-Hamad…	?	?	?	2021-04-25	?	?
hCoV-19/Qatar/QA-WCMQ_FD18193904/2020	A1a	betacoronavirus	EPI_ISL_1714631	?	2020-05-29	Asia	Qatar	Doha	?	Asia	Qatar	Doha	genome	29811	Human	15	Male	20C	B.1.428	GH	Ministry of Public Health / Hamad Medical Corporation	Weill Cornell Medical College - Qatar (WCM-Q), Genomics Core Laboratory / Qatar Genome Project (QGP)	WCMQ: Ayeda A. Ahmed, Meryem Bensaad, Shameem Younuskunju, Yasmin Mohamoud, Laith Abu-Raddad, Joel A Malek. QGP: Fatima H. Al-Kuwari, Chadi Saad MOPH and HMC: Abdullatif Al-Khal, Muna A. S. Al-Maslamani, Mashael A. Al-Bader, Hamda Alromaihi, Roberto Bertollini, Peter V. Coyle, Einas A. E. Al-Kuwari, Hamad E. Al-Romaihi, Salih Al-Marri, Mohammed Al-Thani, Reham A. El-Kahlout. QBB: Tasneem Al-Hamad…	?	?	?	2021-04-25	?	?
hCoV-19/USA/RI-Yale-1324/2020	A1a	betacoronavirus	EPI_ISL_1017597	?	2020-05-29	North America	USA	Rhode Island	?	North America	USA	Rhode Island	genome	29865	Human	?	?	20A	B.1.321	GH	Connecticut Veterans' Affairs Hospital	Grubaugh Lab - Yale School of Public Health	Mary Petrone, Joseph Fauver, Tara Alpert, Chantal Vogels, Isabel Ott, Shaili Gupta, Danielle Plank, Nathan Grubaugh	?	?	?	2021-02-18	?	?
hCoV-19/Afghanistan/IMB07964/2020	A1a	betacoronavirus	EPI_ISL_1001001	?	2020-05-30	Asia	Afghanistan	Afghanistan	?	Asia	Afghanistan	Afghanistan	genome	29782	Human	30	?	20C	B.1	G	Bundeswehr Institute of Microbiology	Bundeswehr Institute of Microbiology	Markus Antwerpen, Alexandra Rehn, Mathias Walter, Malena Bestehorn-Willmann, Sabine Zange, Enrico Georgi, Roman WÃ¶lfel	?	?	?	2021-02-15	?	?
hCoV-19/Afghanistan/IMB07966/2020	A1a	betacoronavirus	EPI_ISL_1001002	?	2020-05-30	Asia	Afghanistan	Afghanistan	?	Asia	Afghanistan	Afghanistan	genome	29782	Human	28	?	20C	B.1	GH	Bundeswehr Institute of Microbiology	Bundeswehr Institute of Microbiology	Markus Antwerpen, Alexandra Rehn, Mathias Walter, Malena Bestehorn-Willmann, Sabine Zange, Enrico Georgi, Roman WÃ¶lfel	?	?	?	2021-02-15	?	?
hCoV-19/env/Liaoning/Dalian-IVDC-Pollock-30-05/2020	A1a	betacoronavirus	EPI_ISL_2170893	?	2020-05-30	Asia	China	Liaoning	Dalian	Asia	China	Liaoning	genome	29879	Environment	?	?	20B	B.1.1.317	GR	National Institute for Viral Disease Control and Prevention, China CDC	National Institute for Viral Disease Control and Prevention, China CDC	Huilai Ma1&, Jianqun Zhang2&, Ji Wang3&, Ying Qin1&, Cao Chen3&, Yang Song3&, Liang Wang1,4&, Jun Meng2, Lingling Mao5, Fengqin Li6, Ning Li6, Jian Cai1,7, Yong Zhang3, Dayan Wang3, Yunting Xia8, Hong Wang3, Shaofeng Jiang9, Xiang Zhao3, Peihua Niu3, Wenjie Tan3, Tao Ma1,10, Yecheng Yao11, Naiying Mao3, Zhen Zhu3, Tianjiao Ji3, Qian Yang3, Baoying Huang3, Li Zhao3, Jianxing Yu1, Li Bai6, Shuangli…	?	?	?	2021-05-20	?	?
hCoV-19/Mexico/TAB-InDRE-IBT-28/2020	A1a	betacoronavirus	EPI_ISL_1301700	?	2020-05-30	North America	Mexico	Tabasco	?	North America	Mexico	Tabasco	genome	29827	Human	?	Male	20C	B.1	GH	Instituto de Diagnostico y Referencia Epidemiologicos InDRE_RNLSP	Instituto de BiotecnologÃ­a de la UNAM	Authors from IBT, IMSS, InDRE and INER (in alphabetical order): Carlos F. Arias, Santiago Ãvila-RÃ­os, Gisela Barrera-Badillo, Eduardo Becerril-Vargas, Celia Boukadida, Natividad Cruz-Ortiz, Larissa Fernandes-Matano, Ricardo Grande, Lucia Hernandez-Rivas, Alejandra HernÃ¡ndez-TerÃ¡n, Pavel Isa, Irma Lopez-Martinez, JosÃ© Arturo MartÃ­nez-Orozco, Margarita MatÃ­as-Florentino, Fidencio MejÃ­a-Nepo…	?	?	?	2021-03-20	?	?
hCoV-19/Bahrain/090000572_S16_L001/2020	A1a	betacoronavirus	EPI_ISL_632285	?	2020-05-31	Asia	Bahrain	Bahrain	?	Asia	Bahrain	Bahrain	genome	29778	Human	?	?	20B	B.1.1.306	GR	Communicable Disease Laboratory, Public Health Directorate	Communicable Disease Laboratory, Public Health Directorate	AlWasti,H., AlTaif,Z., AlHujairi,Z., AlAbbas,Z.	?	?	?	2020-11-08	?	?
hCoV-19/Jordan/MA-ALSR-2581/2020	A1a	betacoronavirus	EPI_ISL_635779	?	2020-06-01	Asia	Jordan	Mafraq	?	Asia	Jordan	Mafraq	genome	29902	Human	?	?	20A	B.1	G	Biolab Diagnostic Laboratories	Andersen lab at Scripps Research	Issa Abu-Dayyeh, Ahmad Tibi, Lama Hussein, Lina Mohammad, Zein Naber, Amid Abdelnour with SEARCH Alliance San Diego	?	?	?	2020-11-13	?	?
hCoV-19/Australia/WA65/2020	A1a	betacoronavirus	EPI_ISL_512718	?	2020-06-02	Oceania	Australia	Western Australia	?	Oceania	Australia	Western Australia	genome	29406	Human	38	?	20A	B.1	GH	PathWest Laboratory Medicine WA	PathWest Laboratory Medicine WA Microbial Surveillance Unit	PathWest Laboratory Medicine WA Microbial Surveillance Unit	?	?	?	2020-08-12	?	?
hCoV-19/Colombia/GVI-139542/2020	A1a	betacoronavirus	EPI_ISL_941942	?	2020-06-02	South America	Colombia	La Guajira	Riohacha	South America	Colombia	La Guajira	genome	29459	Human	33	Female	20C	B.1.111	GH	Instituto Nacional de Salud, BogotÃ¡, Colombia	Centro de Investigaciones en MicrobiologÃ­a y BiotecnologÃ­a-UR (CIMBIUR), Facultad de Ciencias Naturales, Universidad del Rosario, BogotÃ¡, Colombia Instituto Nacional de Salud, BogotÃ¡, Colombia Icahn School of Medicine at Mount Sinai, New York, USA	Luz Helena PatiÃ±o, Marina MuÃ±oz, Nathalia Ballesteros, Carolina HernÃ¡ndez, Carolina FlÃ³rez, Sergio Gomez, Adriana van de Guchte, Zenab Khan, Jayeeta Dutta, Hala Alejel Alshammary, Ana S. Gonzalez-Reiche, Matthew M. Hernandez, Emilia Mia Sordillo, Viviana Simon, Harm van Bakel, Alberto Paniz-Mondolfi, Juan David RamÃ­rez	?	?	?	2021-02-05	?	?
hCoV-19/Mexico/HID-InDRE-IBT-65/2020	A1a	betacoronavirus	EPI_ISL_1301569	?	2020-06-02	North America	Mexico	Hidalgo	?	North America	Mexico	Hidalgo	genome	29856	Human	50	Female	20B	B.1.1	GR	Instituto de Diagnostico y Referencia Epidemiologicos InDRE_RNLSP	Instituto de BiotecnologÃ­a de la UNAM	Authors from IBT, IMSS, InDRE and INER (in alphabetical order): Carlos F. Arias, Santiago Ãvila-RÃ­os, Gisela Barrera-Badillo, Eduardo Becerril-Vargas, Celia Boukadida, Natividad Cruz-Ortiz, Larissa Fernandes-Matano, Ricardo Grande, Lucia Hernandez-Rivas, Alejandra HernÃ¡ndez-TerÃ¡n, Pavel Isa, Irma Lopez-Martinez, JosÃ© Arturo MartÃ­nez-Orozco, Margarita MatÃ­as-Florentino, Fidencio MejÃ­a-Nepo…	?	?	?	2021-03-20	?	?
hCoV-19/Mexico/ZAC-InDRE-IBT-56/2020	A1a	betacoronavirus	EPI_ISL_1301689	?	2020-06-02	North America	Mexico	Zacatecas	?	North America	Mexico	Zacatecas	genome	29840	Human	73	Male	20B	B.1.1	GR	Instituto de Diagnostico y Referencia Epidemiologicos InDRE_RNLSP	Instituto de BiotecnologÃ­a de la UNAM	Authors from IBT, IMSS, InDRE and INER (in alphabetical order): Carlos F. Arias, Santiago Ãvila-RÃ­os, Gisela Barrera-Badillo, Eduardo Becerril-Vargas, Celia Boukadida, Natividad Cruz-Ortiz, Larissa Fernandes-Matano, Ricardo Grande, Lucia Hernandez-Rivas, Alejandra HernÃ¡ndez-TerÃ¡n, Pavel Isa, Irma Lopez-Martinez, JosÃ© Arturo MartÃ­nez-Orozco, Margarita MatÃ­as-Florentino, Fidencio MejÃ­a-Nepo…	?	?	?	2021-03-20	?	?
hCoV-19/USA/TN-UT2046/2020	A1a	betacoronavirus	EPI_ISL_1912990	?	2020-06-02	North America	USA	Tennessee	?	North America	USA	Tennessee	genome	29812	Human	23	Female	20C	B.1.516	GH	American Esoteric Laboratories	Colleen B. Jonsson	Walter Reichard, Mariah Taylor, Joythi Parvathareddy, Jacob Nichols, Surekha Surendranathan, Colleen Jonsson	?	?	?	2021-05-05	?	?
hCoV-19/Lithuania/C20-06-R20/2020	A1a	betacoronavirus	EPI_ISL_560405	?	2020-06-03	Europe	Lithuania	Vilnius	?	Europe	Lithuania	Vilnius	genome	29878	Human	66	Female	20B	B.1.1.30	GR	Vilnius University Hospital Santaros Klinikos, Vilnius University	Institute of Biotechnology, Life Sciences Center, Vilnius University and Thermo Fisher Scientific	Justinas Slikas, Albertas Timinskas, Alma Gedvilaite, Aurelija Zvirbliene, Daniel Naumovas, Laimonas Griskevicius, Ligita Jancioriene, Mindaugas Paulauskas	?	?	?	2020-09-29	?	?
hCoV-19/USA/AR-UT2068/2020	A1a	betacoronavirus	EPI_ISL_1912999	?	2020-06-03	North America	USA	Arkansas	?	North America	USA	Arkansas	genome	29851	Human	51	Female	20C	B.1.516	GH	American Esoteric Laboratories	Colleen B. Jonsson	Walter Reichard, Mariah Taylor, Joythi Parvathareddy, Jacob Nichols, Surekha Surendranathan, Colleen Jonsson	?	?	?	2021-05-05	?	?
hCoV-19/Belgium/rega-0604718/2020	A1a	betacoronavirus	EPI_ISL_738218	?	2020-06-04	Europe	Belgium	Brussels	Koekelberg	Europe	Belgium	Brussels	genome	29782	Human	19	Female	20B	B.1.1	GR	UZ Leuven, National Reference Laboratory for Coronaviruses, Laboratory Medicine, Leuven, Belgium	KU Leuven, Rega Institute, Clinical and Epidemiological Virology	Tony Wawina-Bokalanga, Joan Marti-Carerras, Bert Vanmechelen, Piet Maes	?	?	?	2020-12-28	?	?
hCoV-19/Malaysia/MGI-MAEPS67/2020	A1a	betacoronavirus	EPI_ISL_528744	?	2020-06-04	Asia	Malaysia	Selangor	?	Asia	Malaysia	Selangor	genome	29821	Human	?	Male	19A	B.6.2	O	Malaysia Genome Institute	Malaysia Genome Institute	Mohd Noor Mat Isa, Irni Suhayu Sapian, Yusuf Muhammad Noor, Nurhezreen Md Iqbal, Mohd Faizal Abu Bakar, Enizza Kasim, Shamsidar Sopie, Siti Noraini Othman, Azrin Ahmad, Nor Azfa Johari, Shahrul Hisham Zainal Ariffin	?	?	?	2020-09-08	?	?
hCoV-19/Mexico/CAM-InDRE-IBT-37/2020	A1a	betacoronavirus	EPI_ISL_1301704	?	2020-06-04	North America	Mexico	Campeche	?	North America	Mexico	Campeche	genome	29824	Human	52	Male	20C	B.1.578	GH	Instituto de Diagnostico y Referencia Epidemiologicos InDRE_RNLSP	Instituto de BiotecnologÃ­a de la UNAM	Authors from IBT, IMSS, InDRE and INER (in alphabetical order): Carlos F. Arias, Santiago Ãvila-RÃ­os, Gisela Barrera-Badillo, Eduardo Becerril-Vargas, Celia Boukadida, Natividad Cruz-Ortiz, Larissa Fernandes-Matano, Ricardo Grande, Lucia Hernandez-Rivas, Alejandra HernÃ¡ndez-TerÃ¡n, Pavel Isa, Irma Lopez-Martinez, JosÃ© Arturo MartÃ­nez-Orozco, Margarita MatÃ­as-Florentino, Fidencio MejÃ­a-Nepo…	?	?	?	2021-03-20	?	?
hCoV-19/Mexico/ROO-InDRE-IBT-14/2020	A1a	betacoronavirus	EPI_ISL_1301505	?	2020-06-04	North America	Mexico	Quintana Roo	?	North America	Mexico	Quintana Roo	genome	29819	Human	65	Male	20B	B.1.1	GR	Instituto de Diagnostico y Referencia Epidemiologicos InDRE_RNLSP	Instituto de BiotecnologÃ­a de la UNAM	Authors from IBT, IMSS, InDRE and INER (in alphabetical order): Carlos F. Arias, Santiago Ãvila-RÃ­os, Gisela Barrera-Badillo, Eduardo Becerril-Vargas, Celia Boukadida, Natividad Cruz-Ortiz, Larissa Fernandes-Matano, Ricardo Grande, Lucia Hernandez-Rivas, Alejandra HernÃ¡ndez-TerÃ¡n, Pavel Isa, Irma Lopez-Martinez, JosÃ© Arturo MartÃ­nez-Orozco, Margarita MatÃ­as-Florentino, Fidencio MejÃ­a-Nepo…	?	?	?	2021-03-20	?	?
hCoV-19/Mexico/YUC-InDRE-IBT-8/2020	A1a	betacoronavirus	EPI_ISL_1301449	?	2020-06-04	North America	Mexico	Yucatan	?	North America	Mexico	Yucatan	genome	29818	Human	24	Male	20A	B.1.36.36	G	Instituto de Diagnostico y Referencia Epidemiologicos InDRE_RNLSP	Instituto de BiotecnologÃ­a de la UNAM	Authors from IBT, IMSS, InDRE and INER (in alphabetical order): Carlos F. Arias, Santiago Ãvila-RÃ­os, Gisela Barrera-Badillo, Eduardo Becerril-Vargas, Celia Boukadida, Natividad Cruz-Ortiz, Larissa Fernandes-Matano, Ricardo Grande, Lucia Hernandez-Rivas, Alejandra HernÃ¡ndez-TerÃ¡n, Pavel Isa, Irma Lopez-Martinez, JosÃ© Arturo MartÃ­nez-Orozco, Margarita MatÃ­as-Florentino, Fidencio MejÃ­a-Nepo…	?	?	?	2021-03-20	?	?
hCoV-19/Qatar/QA-WCMQ_FD17462393/2020	A1a	betacoronavirus	EPI_ISL_1714216	?	2020-06-04	Asia	Qatar	Doha	?	Asia	Qatar	Doha	genome	29812	Human	37	Female	20C	B.1.428.3	GH	Ministry of Public Health / Hamad Medical Corporation	Weill Cornell Medical College - Qatar (WCM-Q), Genomics Core Laboratory / Qatar Genome Project (QGP)	WCMQ: Ayeda A. Ahmed, Meryem Bensaad, Shameem Younuskunju, Yasmin Mohamoud, Laith Abu-Raddad, Joel A Malek. QGP: Fatima H. Al-Kuwari, Chadi Saad MOPH and HMC: Abdullatif Al-Khal, Muna A. S. Al-Maslamani, Mashael A. Al-Bader, Hamda Alromaihi, Roberto Bertollini, Peter V. Coyle, Einas A. E. Al-Kuwari, Hamad E. Al-Romaihi, Salih Al-Marri, Mohammed Al-Thani, Reham A. El-Kahlout. QBB: Tasneem Al-Hamad…	?	?	?	2021-04-25	?	?
hCoV-19/Togo/BMC-19125-20/2020	A1a	betacoronavirus	EPI_ISL_1434443	?	2020-06-04	Africa	Togo	Golfe	Lome	Africa	Togo	Golfe	genome	29825	Human	65	Male	20B	B.1.1	GR	Institut National d'HygiÃ¨ne	UnitÃ© Mixte Internationale TransVIHMI (UMI 233 IRD â€“ U1175 INSERM - UniversitÃ© de Montpellier) IRD (Institut de recherche pour le dÃ©veloppement)	Mounerou SALOU, Christelle BUTEL, Wembo A. HALATOKO,Issaka Maman, Abla A. KONOU, Amivi EHLAN, Adodo SADJI, Kokou TEGUENI,Sidonie A.M.KAGNISSODE, AkoÃ©lÃ© SILIADIN, Alassane OURO-MEDELI, Messanh DOUFFAN,DÃ©lÃ©ma MABA,Sika DOSSIM, AmÃ©yo DORKENOO, Mireille PRINCE-DAVID,Anoumou DAGNRA,Laetitia SERRANO,Ahidjo AYOUBA,Eric DELAPORTE, Martine PEETERS	?	?	?	2021-04-01	?	?
hCoV-19/USA/NE-MP_NCOV20-23173/2021	A1a	betacoronavirus	EPI_ISL_2689132	?	2020-06-04	North America	USA	Nebraska	?	North America	USA	Nebraska	genome	29782	Human	?	?	20C	B.1	GH	Nebraska Public Health Laboratory	NPHL COVID-19 Response Team	NPHL COVID-19 Response Team	?	?	?	2021-06-25	?	?
hCoV-19/USA/TN-UT2058/2020	A1a	betacoronavirus	EPI_ISL_1912995	?	2020-06-04	North America	USA	Tennessee	?	North America	USA	Tennessee	genome	29815	Human	43	Female	20C	B.1.516	GH	American Esoteric Laboratories	Colleen B. Jonsson	Walter Reichard, Mariah Taylor, Joythi Parvathareddy, Jacob Nichols, Surekha Surendranathan, Colleen Jonsson	?	?	?	2021-05-05	?	?
hCoV-19/Australia/QLD958/2020	A1a	betacoronavirus	EPI_ISL_530239	?	2020-06-05	Oceania	Australia	Queensland	?	Oceania	Australia	Queensland	genome	29899	Human	?	?	20B	D.2	GR	Queensland Health Forensic and Scientific Services, Public Health Virology	Public Health Virology Laboratory, Forensic and Scientific Services, Queensland Health	Son Nguyen et al	?	?	?	2020-09-11	?	?
hCoV-19/Mexico/CHP-InDRE-IBT-83/2020	A1a	betacoronavirus	EPI_ISL_1301562	?	2020-06-05	North America	Mexico	Chiapas	?	North America	Mexico	Chiapas	genome	29822	Human	54	Male	20A	B.1	G	Instituto de Diagnostico y Referencia Epidemiologicos InDRE_RNLSP	Instituto de BiotecnologÃ­a de la UNAM	Authors from IBT, IMSS, InDRE and INER (in alphabetical order): Carlos F. Arias, Santiago Ãvila-RÃ­os, Gisela Barrera-Badillo, Eduardo Becerril-Vargas, Celia Boukadida, Natividad Cruz-Ortiz, Larissa Fernandes-Matano, Ricardo Grande, Lucia Hernandez-Rivas, Alejandra HernÃ¡ndez-TerÃ¡n, Pavel Isa, Irma Lopez-Martinez, JosÃ© Arturo MartÃ­nez-Orozco, Margarita MatÃ­as-Florentino, Fidencio MejÃ­a-Nepo…	?	?	?	2021-03-20	?	?
hCoV-19/Poland/PL_MCB_83/2020	A1a	betacoronavirus	EPI_ISL_645082	?	2020-06-06	Europe	Poland	Poland	?	Europe	Poland	Poland	genome	29823	Human	?	?	20B	B.1.1	GR	Human Genome Variation Research Group, Malopolska Centre of Biotechnology	Human Genome Variation Research Group, Malopolska Centre of Biotechnology	Kowalski,M., Pospiech,E., Klajmon,A., Gromowski,T., Pisarek,A., Marszalek,K., Kopera,K., Foremny,J., Swadzba,J., Sanak,M., Owczarek,K., Dabrowska,A., Szczepanski,A., Botwina,P., Labaj,P.P., Pyrc,K., Branicki,W.	?	?	?	2020-11-18	?	?
hCoV-19/England/ALDP-955F60/2020	A1a	betacoronavirus	EPI_ISL_553874	?	2020-06-08	Europe	United Kingdom	England	?	Europe	United Kingdom	England	genome	29784	Human	?	?	20B	B.1.1	GR	Lighthouse Lab in Alderley Park	Wellcome Sanger Institute for the COVID-19 Genomics UK (COG-UK) consortium	The Lighthouse Lab in Alderley Park and Alex Alderton, Roberto Amato, Sonia Goncalves, Ewan Harrison, David K. Jackson, Ian Johnston, Dominic Kwiatkowski, Cordelia Langford, John Sillitoe on behalf of the Wellcome Sanger Institute COVID-19 Surveillance Team (http://www.sanger.ac.uk/covid-team)	?	?	?	2020-09-28	?	?
hCoV-19/Luxembourg/LNS3325407/2020	A1a	betacoronavirus	EPI_ISL_740289	?	2020-06-08	Europe	Luxembourg	Luxembourg	?	Europe	Luxembourg	Luxembourg	genome	29803	Human	49	Female	20A	B.1	GH	Laboratoire national de santÃ©, Microbiology, Virology	Laboratoire national de santÃ©, Microbiology, Microbial Genomics Platform	Anke Wienecke-Baldacchino, Catherine Ragimbeau, Tamir Abdelrahman, Jessica Tapp, Fatu Djabi	?	?	?	2020-12-29	?	?
hCoV-19/Australia/NSW631/2020	A1a	betacoronavirus	EPI_ISL_490040	?	2020-06-09	Oceania	Australia	New South Wales	Sydney	Oceania	Australia	New South Wales	genome	29408	Human	?	?	20B	B.1.1	GR	South Eastern Area Laboratory Services (SEALS)	NSW Health Pathology - Institute of Clinical Pathology and Medical Research; Westmead Hospital; University of Sydney	CIDM-PH et al.	?	?	?	2020-07-15	?	?
hCoV-19/Guinea/CERFIG-1336/2020	A1a	betacoronavirus	EPI_ISL_788933	?	2020-06-09	Africa	Guinea	Conakry	?	Africa	Guinea	Conakry	genome	29788	Human	72	Male	20A	B.1	G	Centre de Recherche et de Formation en Infectiologie GuinÃ©e	TransVIHMI, IRD/INSERM/Monpellier University	Alpha Kabinet KEITA, Abdoul Karim SOUMAH, Abdoulaye TOURE, Moriba POVOGUI, Joel KOIVOGUI, Jean-louis MONEMOU, Mamadou Saliou SOW, Penda Malhado DIALLO, Mamadou Bhoye KEITA, Alimou CAMARA, Kaba KOUROUMA, Mandiou DIAKITE, Mamadou Saliou BAH, Sakoba KEITA, Bouna Yatassaye, Christelle BUTEL, Laetitia SERRANO, Ahidjo AYOUBA, Eric DELAPORTE, Martine PEETERS	?	?	?	2021-01-08	?	?
hCoV-19/Oman/13538075/2020	A1a	betacoronavirus	EPI_ISL_1819073	?	2020-06-09	Asia	Oman	Muscat	?	Asia	Oman	Muscat	genome	29790	Human	49	Male	20B	B.1.1.27	GR	Oman-NIC	Oman-National Influenza Center-Department of Microbiology and Immunology-SQUH	Samira Al-Maruqi,Fahad Zadjali, Amina Al Jardani, Khulood Al-Mammary, Hanan Al-kindi, Fatma BaAlawi, Hamida AL Barwani, Zeyana AL-Dahmani, Intisar Al-Shukri, Aisha Al-Busaidi, Aisha Al-Amri, Ahlam Al-Amri, Mohammed Al-Tobi, Samiha Al Kharusi, Abdulla Balkhair	?	?	?	2021-04-30	?	?
hCoV-19/Australia/NSW612/2020	A1a	betacoronavirus	EPI_ISL_490021	?	2020-06-10	Oceania	Australia	New South Wales	Sydney	Oceania	Australia	New South Wales	genome	29408	Human	?	?	20D	B.1.1.1	GR	South Eastern Area Laboratory Services (SEALS)	NSW Health Pathology - Institute of Clinical Pathology and Medical Research; Westmead Hospital; University of Sydney	CIDM-PH et al.	?	?	?	2020-07-15	?	?
hCoV-19/Cyprus/Cy031666/2020	A1a	betacoronavirus	EPI_ISL_1164628	?	2020-06-10	Europe	Cyprus	Cyprus	?	Europe	Cyprus	Cyprus	genome	29841	Human	?	?	20B	B.1.1	GR	Department of Molecular Virology, Cyprus Institute of Neurology and Genetics	Department of Molecular Virology, Cyprus Institute of Neurology and Genetics	Jan Richter, Pavlos Fanis, Christina Tryfonos, Dana Koptides, George Krashias, Stavros Bashiardes, Andreas Hadjisavvas, Maria Loizidou, Anastasis Oulas, Denise Alexandrou, Olga Kalakouta, Mihalis Panayiotidis, George Spyrou, Christina Christodoulou	?	?	?	2021-03-05	?	?
hCoV-19/Mali/M00960/2020	A1a	betacoronavirus	EPI_ISL_683835	?	2020-06-10	Africa	Mali	Timbuktu	?	Africa	Mali	Timbuktu	genome	29890	Human	37	Male	20A	B.1	GH	CICM	Malaria Research and Training Center (MRTC-Parasito)	Antoine Dara, Abdoulaye Djimde	?	?	?	2020-12-09	?	?
hCoV-19/NorthMacedonia/3017/2020	A1a	betacoronavirus	EPI_ISL_516420	?	2020-06-10	Europe	North Macedonia	Skopje	?	Europe	North Macedonia	Skopje	genome	29862	Human	33	Male	20B	B.1.1	GR	Center for public health - Skopje	Research Center for Genetic Engineering and Biotechnology "Georgi D. Efremovâ€ , Macedonian Academy of Sciences and Arts	RCGEB - MASA	?	?	?	2020-08-20	?	?
hCoV-19/Oman/205043071/2020	A1a	betacoronavirus	EPI_ISL_492025	?	2020-06-10	Asia	Oman	Muscat	?	Asia	Oman	Muscat	genome	29834	Human	38	Female	20B	B.1.1.27	GR	Oman-NIC	Department of Microbiology and Immunology-SQUH	Fahad Zadjali, Samira Al-Maruqi, Amina Al Jardani, Khulood Al-Mammary, Hanan Al-kindi, Fatma BaAlawi, Hamida AL Barwani, Zeyana AL-Dahmani, Intisar Al-Shukri, Aisha Al-Busaidi, Aisha Al-Amri, Ahlam Al-Amri, Mohammed Al-Tobi, Samiha Al Kharusi, Abdulla Balkhair	?	?	?	2020-07-18	?	?
hCoV-19/USA/CA-ALSR-4125/2020	A1a	betacoronavirus	EPI_ISL_648834	?	2020-06-10	North America	USA	California	San Diego County	North America	USA	California	genome	29895	Human	?	?	20A	B.1.556	G	San Diego County Public Health Laboratory	Andersen lab at Scripps Research	SEARCH Alliance San Diego with Tracy Basler, Jovan Shephard, Brett Austin	?	?	?	2020-11-22	?	?
hCoV-19/Cameroon/CV406/2020	A1a	betacoronavirus	EPI_ISL_845548	?	2020-06-12	Africa	Cameroon	YaoundÃ©	?	Africa	Cameroon	YaoundÃ©	genome	29897	Human	30	Male	20D	B.1.1.1	GR	National Public Health Laboratory, Cameroon	African Centre of Excellence for Genomics of Infectious Diseases (ACEGID), Redeemer's University	Oluniyi P.E. et al	?	?	?	2021-01-18	?	?
hCoV-19/Egypt/CCHE57357-A-44/2020	A1a	betacoronavirus	EPI_ISL_812817	?	2020-06-12	Africa	Egypt	Egypt	?	Africa	Egypt	Egypt	genome	29903	Human	?	?	20D	C.36	GR	Genomics Program, Children Cancer Hospital	Genomics Program, Children Cancer Hospital	Hatem,A., Hadad,A., Abouelnaga,S., Amer,K., Salah,H., Farawyla,H., Halafawy,A., Mansour,T., shalaby,L., Hassan,W., Soliman,M., Gomaa,C., Hassan,R., Soliman,S., Monuir,G., Hammad,M., Hussein,S., Abdo,I., Jalal,D., El-Zayat,M., El-Shaqnqery,H., Diab,A., Bakry,U., Samir,O., Magdeldin,S., Sayed,A.	?	?	?	2021-01-13	?	?
hCoV-19/USA/SD-UMGC_64/2020	A1a	betacoronavirus	EPI_ISL_1017035	?	2020-06-12	North America	USA	South Dakota	?	North America	USA	South Dakota	genome	29782	Human	?	?	20C	B.1	GH	South Dakota Public Health Laboratory	University of Minnesota Genomics Center	Daryl M. Gohl, Benjamin Auch, John Garbe, Jaquelyn Kuriger-Laber, Corbin Dirkx, and Chris Carlson	?	?	?	2021-02-17	?	?
hCoV-19/USA/CT-Yale-625/2020	A1a	betacoronavirus	EPI_ISL_730080	?	2020-06-13	North America	USA	Connecticut	?	North America	USA	Connecticut	genome	29782	Human	?	?	20C	B.1.302	GH	Yale Clinical Virology Laboratory	Grubaugh Lab - Yale School of Public Health	Joseph Fauver, Tara Alpert, Anderson Brito, Annie Watkins, Anne Wyllie, Chantal Vogels, Mary Petrone, Chaney Kalinich, Isabel Ott, Arnau Casanovas, Catherine Muenker, Adam Moore, Alice Lu, Maria Tokuyama, Patrick Wong, Peiwen Lu, Saad Omer, Richard Martinello, Allison Nelson, Shelli Farhadian, Akiko Iwasaki, Charlese Dela Cruz, Albert Ko, Nathan Grubaugh	?	?	?	2020-12-23	?	?
hCoV-19/Afghanistan/IMB07968/2020	A1a	betacoronavirus	EPI_ISL_1001003	?	2020-06-15	Asia	Afghanistan	Afghanistan	?	Asia	Afghanistan	Afghanistan	genome	29823	Human	?	?	20A	B.1	G	Bundeswehr Institute of Microbiology	Bundeswehr Institute of Microbiology	Markus Antwerpen, Alexandra Rehn, Mathias Walter, Malena Bestehorn-Willmann, Sabine Zange, Enrico Georgi, Roman WÃ¶lfel	?	?	?	2021-02-15	?	?
hCoV-19/Australia/ACT0084/2020	A1a	betacoronavirus	EPI_ISL_498543	?	2020-06-15	Oceania	Australia	Australian Capital Territory	?	Oceania	Australia	Australian Capital Territory	genome	29782	Human	?	?	20C	B.1.523	GH	ACT Pathology	Schwessinger Lab	Ashley Jones, Benjamin Schwessinger, Robert Lanfear, Robyn N Hall, Megan McDonald, Ming-Dao Chia, Kevin Murray, Craig Kennedy, Karina Kennedy	?	?	?	2020-07-27	?	?
hCoV-19/Cameroon/CV411/2020	A1a	betacoronavirus	EPI_ISL_845549	?	2020-06-16	Africa	Cameroon	YaoundÃ©	?	Africa	Cameroon	YaoundÃ©	genome	29875	Human	34	Male	20D	B.1.1.1	GR	National Public Health Laboratory, Cameroon	African Centre of Excellence for Genomics of Infectious Diseases (ACEGID), Redeemer's University	Oluniyi P.E. et al	?	?	?	2021-01-18	?	?
hCoV-19/Germany/NW-KRO-1227/2020	A1a	betacoronavirus	EPI_ISL_2870934	?	2020-06-16	Europe	Germany	North Rhine Westphalia	Guetersloh	Europe	Germany	North Rhine Westphalia	genome	29811	Human	?	?	20C	B.1.329	GH	MVZ Labor Krone GbR	Center of Medical Microbiology, Virology, and Hospital Hygiene, University of Duesseldorf	Dennis Deschka, Alexander Dilthey, Julia Fazaal, AndrÃ© Heimbach, Per Hoffmann, Torsten Houwaart, Malte Kohns Vasconcelos, Klaus Pfeffer, BÃ¤rbel Lippke, Kerstin Ludwig, Janine Silvery, Carsten Tiemann, JÃ¶rg Timm, Andreas Walker, Tobias Wienemann	?	?	?	2021-07-09	?	?
hCoV-19/NewZealand/20VR3131/2020	A1a	betacoronavirus	EPI_ISL_1250695	?	2020-06-16	Oceania	New Zealand	Wellington	?	Oceania	New Zealand	Wellington	genome	29782	Human	?	Female	19B	A.11	S	Wellington SCL (WN)	Institute of Environmental Science and Research (ESR)	Rachel Boyle, SallyAnn Harbison, Olivia Stroeven, Xiaoyun Ren, Matt Storey, Nikki Freed, Muhammad Faisal, Jing Wang, Hermes Perez, Anja Werno, Antje van der Linden, Arlo Upton, Chris Mansell, David Hammer, Dragana Drinkovic, Gary McAuliffe, Hana Sofia Andersson, James Ussher, Jill Sherwood, Josh Freeman, Julia Howard, Juliet Elvy, Mary DeAlmeida, Matt Blakiston, Matthew Rogers, Max Bloomfield, Mi…	?	?	?	2021-03-15	?	?
hCoV-19/Peru/ANC-UPCH-0106/2020	A1a	betacoronavirus	EPI_ISL_540984	?	2020-06-16	South America	Peru	Ancash	Santa	South America	Peru	Ancash	genome	29833	Human	28	Male	20D	C.14	GR	Laboratorio de Referencia Nacional de Virus Respiratorios, Instituto Nacional de Salud Peru	Laboratorio de GenÃ³mica Microbiana, Universidad Peruana Cayetano Heredia	Pablo Tsukayama, Alejandra DÃ¡vila-Barclay, Luis GonzÃ¡lez, Pedro E. Romero, Brenda Ayzanoa, Janet Huancachoque, Pool Marcos, Maribel Huaringa, Camila Castillo-Vilcahuaman, Guillermo Salvatierra	?	?	?	2020-09-22	?	?
hCoV-19/Peru/CAL-UPCH-0097/2020	A1a	betacoronavirus	EPI_ISL_540975	?	2020-06-16	South America	Peru	Callao	Callao	South America	Peru	Callao	genome	29833	Human	26	Male	20D	C.14	GR	Laboratorio de Referencia Nacional de Virus Respiratorios, Instituto Nacional de Salud Peru	Laboratorio de GenÃ³mica Microbiana, Universidad Peruana Cayetano Heredia	Pablo Tsukayama, Alejandra DÃ¡vila-Barclay, Luis GonzÃ¡lez, Pedro E. Romero, Brenda Ayzanoa, Janet Huancachoque, Pool Marcos, Maribel Huaringa, Camila Castillo-Vilcahuaman, Guillermo Salvatierra	?	?	?	2020-09-22	?	?
hCoV-19/USA/UT-UPHL-2104670362/2020	A1a	betacoronavirus	EPI_ISL_2496698	?	2020-06-16	North America	USA	Utah	?	North America	USA	Utah	genome	29889	Human	?	?	20C	B.1.426	GH	Utah Public Health Laboratory	Utah Public Health Laboratory	Erin L. Young, Kelly F. Oakeson, Tara Gallagher	?	?	?	2021-06-11	?	?
hCoV-19/Algeria/G37308-8864/2020	A1a	betacoronavirus	EPI_ISL_766875	?	2020-06-17	Africa	Algeria	Ouargla	?	Africa	Algeria	Ouargla	genome	29782	Human	30	Female	20A	B.1	G	NIC Viral Respiratory Unit - Institut Pasteur of Algeria	National Reference Center for Viruses of Respiratory Infections, Institut Pasteur, Paris	MÃ©lanie Albert, Marion Barbet, Sylvie Behillil, MÃ©line Bizard, Angela Brisebarre, Flora Donati, Etienne Simon-LoriÃ¨re, Vincent Enouf, Maud Vanpeene, Sylvie van der Werf, Fawzi Derrar	?	?	?	2021-01-05	?	?
hCoV-19/Norway/2750/2020	A1a	betacoronavirus	EPI_ISL_2425860	?	2020-06-17	Europe	Norway	Oslo	?	Europe	Norway	Oslo	genome	29825	Human	?	?	20B	B.1.1	GR	Oslo University Hospital, Department of Medical Microbiology	Norwegian Institute of Public Health, Department of Virology	Kathrine Stene-Johansen, Kamilla Heddeland Instefjord, Hilde Elshaug, Garcia Llorente Ignacio, Jon BrÃ¥te, Engebretsen Serina Beate,Pedersen Benedikte Nevjen, Line Victoria Moen, Debech Nadia, Atiya R Ali,Marie Paulsen Madsen, Rasmus Riis Kopperud, Hilde Vollan, Karoline Bragstad, Olav Hungnes	?	?	?	2021-06-05	?	?
hCoV-19/Peru/LIM-UPCH-0070/2020	A1a	betacoronavirus	EPI_ISL_540952	?	2020-06-17	South America	Peru	Lima	Lima	South America	Peru	Lima	genome	29827	Human	33	Female	20D	C.13	GR	Laboratorio de Referencia Nacional de Virus Respiratorios, Instituto Nacional de Salud Peru	Laboratorio de GenÃ³mica Microbiana, Universidad Peruana Cayetano Heredia	Pablo Tsukayama, Alejandra DÃ¡vila-Barclay, Luis GonzÃ¡lez, Pedro E. Romero, Brenda Ayzanoa, Janet Huancachoque, Pool Marcos, Maribel Huaringa, Camila Castillo-Vilcahuaman, Guillermo Salvatierra	?	?	?	2020-09-22	?	?
hCoV-19/Germany/NW-KRO-1680/2020	A1a	betacoronavirus	EPI_ISL_2871618	?	2020-06-20	Europe	Germany	North Rhine Westphalia	Guetersloh	Europe	Germany	North Rhine Westphalia	genome	29819	Human	?	?	20C	B.1.329	GH	MVZ Labor Krone GbR	Center of Medical Microbiology, Virology, and Hospital Hygiene, University of Duesseldorf	Dennis Deschka, Alexander Dilthey, Julia Fazaal, AndrÃ© Heimbach, Per Hoffmann, Torsten Houwaart, Malte Kohns Vasconcelos, Klaus Pfeffer, BÃ¤rbel Lippke, Kerstin Ludwig, Janine Silvery, Carsten Tiemann, JÃ¶rg Timm, Andreas Walker, Tobias Wienemann	?	?	?	2021-07-09	?	?
hCoV-19/Finland/21KS4F3/2020	A1a	betacoronavirus	EPI_ISL_757379	?	2020-06-21	Europe	Finland	Uusimaa	?	Europe	Finland	Uusimaa	genome	29841	Human	26	Male	20C	B.1	GH	Department of Virology and Immunology, University of Helsinki and Helsinki University Hospital, Huslab Finland	Department of Virology, Faculty of Medicine, University of Helsinki, Helsinki, Finland	Teemu Smura, Ravi Kant, Phuoc Truong, Hussein Alburkat, Hannimari Kallio-Kokko, Jenni Virtanen, Maija Suvanto, Sari Hannula, Harri Kangas, Pekka Ellonen, Olli Vapalahti	?	?	?	2021-01-03	?	?
hCoV-19/Uruguay/TYT-M69/2020	A1a	betacoronavirus	EPI_ISL_750108	?	2020-06-21	South America	Uruguay	Treinta y Tres	?	South America	Uruguay	Treinta y Tres	genome	29549	Human	?	?	20B	B.1.1.33	GR	Sanatorio Americano	Institut Pasteur de Montevideo	Daiana Mir, Natalia Rego, Paola Cristina Resende, Fernando LoÌpez-Tort, Tamara Fernandez-Calero, VeroÌnica Noya, Mariana Brandes, Tania Possi, Mailen Arleo, Natalia Reyes, MatiÌas Victoria, AndreÌs Lizasoain, MatiÌas Castells, Leticia Maya, MatÃ­as Salvo, Tatiana SchÃ¤ffer Gregianini, Marilda Tereza Mar da Rosa, LetÃ­cia Garay Martins, Cecilia Alonso, Yasser Vega, Cecilia Salazar, Ignacio Fe…	?	?	?	2020-12-30	?	?
hCoV-19/Brazil/SP-399/2020	A1a	betacoronavirus	EPI_ISL_603029	?	2020-06-22	South America	Brazil	SÃ£o Paulo	Campinas	South America	Brazil	SÃ£o Paulo	genome	29841	Human	43	Male	20B	B.1.1.33	GR	Hospital Municipal MÃ¡rio Gatti	Instituto Adolfo Lutz, Interdiciplinary Procedures Center, Strategic Laboratory	Claudio Tavares Sacchi, Claudia Regina GonÃ§alves, Erica Valessa Ramos Gomes, Karoline Rodrigues Campos	?	?	?	2020-10-29	?	?
hCoV-19/NewZealand/20VR3476/2020	A1a	betacoronavirus	EPI_ISL_579496	?	2020-06-22	Oceania	New Zealand	Canterbury	?	Oceania	New Zealand	Canterbury	genome	29782	Human	?	Male	20A	B.1.91	G	Canterbury Health Laboratories	Institute of Environmental Science and Research (ESR)	Xiaoyun Ren, Matt Storey, Nikki Freed, Muhammad Faisal, Jing Wang, Hermes Perez, Anja Werno, Antje van der Linden, Arlo Upton, Chris Mansell, David Hammer, Dragana Drinkovic, Gary McAuliffe, Hana Sofia Andersson, James Ussher, Jill Sherwood, Josh Freeman, Julia Howard, Juliet Elvy, Mary DeAlmeida, Matt Blakiston, Matthew Rogers, Max Bloomfield, Michael Addidle, Michelle Balm, Sally Roberts, Sarah…	?	?	?	2020-10-14	?	?
hCoV-19/Paraguay/33616/2020	A1a	betacoronavirus	EPI_ISL_1340762	?	2020-06-22	South America	Paraguay	Paraguay	?	South America	Paraguay	Paraguay	genome	29704	Human	?	?	20B	B.1	G	Departamento de Virologia, Laboratorio Central de Salud PÃºblica, Avenida Venezuela y Teniente Escurra, AsunciÃ³n, Paraguay	Laboratory of Respiratory Viruses and Measles, Oswaldo Cruz Institute, FIOCRUZ	Paola Resende, Cynthia Vazquez, Luciana Appolinario, Fernando Motta, Anna Carolina Paixao, Ana Carolina Mendonca, Alice Sampaio Rocha, Renata Serrano Lopes, Marilda Siqueira on behalf of the Fiocruz COVID-19 Genomic Surveillance Network	?	?	?	2021-03-24	?	?
hCoV-19/Singapore/676/2020	A1a	betacoronavirus	EPI_ISL_498574	?	2020-06-23	Asia	Singapore	Singapore	?	Asia	Singapore	Singapore	genome	29671	Human	73	Female	19A	B.6.6	O	National Public Health Laboratory, National Centre for Infectious Diseases	National Public Health Laboratory, National Centre for Infectious Diseases	Mak TM, Octavia S, Zhou Z, Chavatte JM, Cui L, Lin RTP	?	?	?	2020-07-27	?	?
hCoV-19/Chile/RM-109567/2020	A1a	betacoronavirus	EPI_ISL_746556	?	2020-06-24	South America	Chile	Region Metropolitana de Santiago	Santiago	South America	Chile	Region Metropolitana de Santiago	genome	29826	Human	25	Female	20B	N.4	GR	Genetica Molecular and Subdepartamento de Virologia ISP Chile	Instituto de Salud Publica de Chile	Javier Tognarelli, Barbara Parra, Loredana Arata, Jaime Lagos, Gisselle Barra, Patricia Bustos, Rodrigo Fasce, Andres Castillo, Jorge Fernandez	?	?	?	2020-12-29	?	?
hCoV-19/Colombia/GVI-161641/2020	A1a	betacoronavirus	EPI_ISL_941994	?	2020-06-24	South America	Colombia	La Guajira	Riohacha	South America	Colombia	La Guajira	genome	29459	Human	56	Female	20C	B.1.111	GH	Instituto Nacional de Salud, BogotÃ¡, Colombia	Centro de Investigaciones en MicrobiologÃ­a y BiotecnologÃ­a-UR (CIMBIUR), Facultad de Ciencias Naturales, Universidad del Rosario, BogotÃ¡, Colombia Instituto Nacional de Salud, BogotÃ¡, Colombia Icahn School of Medicine at Mount Sinai, New York, USA	Luz Helena PatiÃ±o, Marina MuÃ±oz, Nathalia Ballesteros, Carolina HernÃ¡ndez, Carolina FlÃ³rez, Sergio Gomez, Adriana van de Guchte, Zenab Khan, Jayeeta Dutta, Hala Alejel Alshammary, Ana S. Gonzalez-Reiche, Matthew M. Hernandez, Emilia Mia Sordillo, Viviana Simon, Harm van Bakel, Alberto Paniz-Mondolfi, Juan David RamÃ­rez	?	?	?	2021-02-05	?	?
hCoV-19/Colombia/GVI-161642/2020	A1a	betacoronavirus	EPI_ISL_941951	?	2020-06-24	South America	Colombia	La Guajira	Riohacha	South America	Colombia	La Guajira	genome	29459	Human	43	Male	20C	B.1.111	GH	Instituto Nacional de Salud, BogotÃ¡, Colombia	Centro de Investigaciones en MicrobiologÃ­a y BiotecnologÃ­a-UR (CIMBIUR), Facultad de Ciencias Naturales, Universidad del Rosario, BogotÃ¡, Colombia Instituto Nacional de Salud, BogotÃ¡, Colombia Icahn School of Medicine at Mount Sinai, New York, USA	Luz Helena PatiÃ±o, Marina MuÃ±oz, Nathalia Ballesteros, Carolina HernÃ¡ndez, Carolina FlÃ³rez, Sergio Gomez, Adriana van de Guchte, Zenab Khan, Jayeeta Dutta, Hala Alejel Alshammary, Ana S. Gonzalez-Reiche, Matthew M. Hernandez, Emilia Mia Sordillo, Viviana Simon, Harm van Bakel, Alberto Paniz-Mondolfi, Juan David RamÃ­rez	?	?	?	2021-02-05	?	?
hCoV-19/Italy/CAM-TIGEM-454/2020	A1a	betacoronavirus	EPI_ISL_778772	?	2020-06-24	Europe	Italy	Campania	?	Europe	Italy	Campania	genome	29903	Human	?	?	20B	B.1.1.187	GR	Istituto Zooprofilattico Sperimentale del Mezzogiorno	TIGEM	Antonio Grimaldi, Patrizia Annunziata, Francesco Panariello, Biancamaria Pierri, Valentina Bouche, Chiara Colantuono, Maria Concetta Cuomo, Denise Di Concilio, Lucio Di Filippo, Anna Manfredi, Marcello Salvi, Antonio Limone, Pellegrino Cerino, Andrea Ballabio, Davide Cacchiarelli.	?	?	?	2021-01-07	?	?
hCoV-19/Australia/QLD1361/2020	A1a	betacoronavirus	EPI_ISL_849692	?	2020-06-25	Oceania	Australia	Queensland	?	Oceania	Australia	Queensland	genome	29868	Human	?	?	19A	B.6	O	Public Health Virology Laboratory, Forensic and Scientific Services (PHV-FSS)	Public Health Virology Laboratory, Forensic and Scientific Services (PHV-FSS)	Son Nguyen et al	?	?	?	2021-01-20	?	?
hCoV-19/Jordan/IR-ALSR-2578/2020	A1a	betacoronavirus	EPI_ISL_635777	?	2020-06-25	Asia	Jordan	Irbid	?	Asia	Jordan	Irbid	genome	29829	Human	?	?	19B	A	S	Biolab Diagnostic Laboratories	Andersen lab at Scripps Research	Issa Abu-Dayyeh, Ahmad Tibi, Lama Hussein, Lina Mohammad, Zein Naber, Amid Abdelnour with SEARCH Alliance San Diego	?	?	?	2020-11-13	?	?
hCoV-19/Norway/2796/2020	A1a	betacoronavirus	EPI_ISL_493362	?	2020-06-25	Europe	Norway	Norway	?	Europe	Norway	Norway	genome	29782	Human	?	?	20C	B.1	GH	Furst Medical Laboratory	Norwegian Institute of Public Health, Department of Virology	Kathrine Stene-Johansen, Kamilla Heddeland Instefjord, Hilde Elshaug, Rasmus Riis Kopperud, Karoline Bragstad, Olav Hungnes	?	?	?	2020-07-21	?	?
hCoV-19/Philippines/PH-RITM-0019/2020	A1a	betacoronavirus	EPI_ISL_491298	?	2020-06-25	Asia	Philippines	Philippines	?	Asia	Philippines	Philippines	genome	29611	Human	36	Male	20B	B.1.1	O	Rural Health Unit - Calauan, Laguna	Research Institute for Tropical Medicine	Tujan, M.A.A., Onza,O.J.T., Polotan,F.G.M., Medado,I.A.P., Bautista,C.T., Brunker, K., Mercado,E.S., Manalo, D.L., Demetria, C.S.	?	?	?	2020-07-16	?	?
hCoV-19/Uruguay/TYT-M93/2020	A1a	betacoronavirus	EPI_ISL_750170	?	2020-06-25	South America	Uruguay	Treinta y Tres	?	South America	Uruguay	Treinta y Tres	genome	29726	Human	?	?	20B	B.1.1.33	GR	Sanatorio Americano	Institut Pasteur de Montevideo	Daiana Mir, Natalia Rego, Paola Cristina Resende, Fernando LoÌpez-Tort, Tamara Fernandez-Calero, VeroÌnica Noya, Mariana Brandes, Tania Possi, Mailen Arleo, Natalia Reyes, MatiÌas Victoria, AndreÌs Lizasoain, MatiÌas Castells, Leticia Maya, MatÃ­as Salvo, Tatiana SchÃ¤ffer Gregianini, Marilda Tereza Mar da Rosa, LetÃ­cia Garay Martins, Cecilia Alonso, Yasser Vega, Cecilia Salazar, Ignacio Fe…	?	?	?	2020-12-30	?	?
hCoV-19/Australia/NSW1033/2020	A1a	betacoronavirus	EPI_ISL_593685	?	2020-06-26	Oceania	Australia	New South Wales	Sydney	Oceania	Australia	New South Wales	genome	29408	Human	?	?	20C	B.1	GH	South Eastern Area Laboratory Services (SEALS)	NSW Health Pathology - Institute of Clinical Pathology and Medical Research; Westmead Hospital; University of Sydney	CIDM-PH et al.	?	?	?	2020-10-23	?	?
hCoV-19/Netherlands/ZH-EMC-335/2020	A1a	betacoronavirus	EPI_ISL_523676	?	2020-06-26	Europe	Netherlands	South Holland	?	Europe	Netherlands	South Holland	genome	29773	Human	?	?	20A	B.1.8	G	Dutch COVID-19 response team	Erasmus Medical Center	Bas Oude Munnink, David Nieuwenhuijse, Reina Sikkema, Claudia Schapendonk, Irina Chestakova, Anne van der Linden, Theo Bestebroer, Stefan van Nieuwkoop, Mark Pronk, Pascal Lexmond, Corien Swaan, Manon Haverkate, Madelief Mollers, Mart Stein, Sandra Kengne Kamga Mobou, Jeroen van Kampen, Jolanda Voermans, Aura Timen, Corine GeurtsvanKessel, Annemiek van der Eijk, Richard Molenkamp, Marion Koopmans…	?	?	?	2020-08-26	?	?
hCoV-19/NorthMacedonia/ChVir7908/2020	A1a	betacoronavirus	EPI_ISL_492079	?	2020-06-26	Europe	North Macedonia	North Macedonia	?	Europe	North Macedonia	North Macedonia	genome	29861	Human	?	?	20B	B.1.1	GR	Institute for Public Health of the Republic of North Macedonia	Charite Universitatsmedizin Berlin, Institute of Virology	Victor M Corman, Joern Beheim-Schwarzbach, Barbara MuÌˆhlemann, Talitha Veith, Julia Schneider, Elizabeta Jancheska, Maja Kuzmanovska, Golubinka Bosevska, Terry Jones, Christian Drosten	?	?	?	2020-07-19	?	?
hCoV-19/Palestine/74/2020	A1a	betacoronavirus	EPI_ISL_596550	?	2020-06-27	Asia	Palestine	Nablus	Balata	Asia	Palestine	Nablus	genome	29829	Human	?	?	20B	B.1.1.50	GR	Palestinian Ministry of Health	Molecular Genetics Lab	Nouar Qutob, Zaidoun Salah, Damien Richard, Hisham Darwish, Husam Sallam, Issa Shtayeh, Osama Najjar, Mahmoud Ruzayqat, Dana Najjar, Francois Balloux, Lucy van Dorp	?	?	?	2020-10-27	?	?
hCoV-19/SaudiArabia/KAUST-QATIF1472/2020	A1a	betacoronavirus	EPI_ISL_678245	?	2020-06-27	Asia	Saudi Arabia	Eastern Province SA	Qatif	Asia	Saudi Arabia	Eastern Province SA	genome	29903	Human	?	?	20C	B.1.93	O	Pathogen Genomics Lab King Abdullah University of Science and Technology(KAUST)	Pathogen Genomics Lab King Abdullah University of Science and Technology(KAUST)	Sara Mfarrej, Luke Esau, Amanda Ooi, Sharif Hala, Raeece Naeem, Awad Al-Omari, Samer Salih, Abbas Al Mutair, Arnab Pain	?	?	?	2020-12-06	?	?
hCoV-19/Palestine/69/2020	A1a	betacoronavirus	EPI_ISL_596545	?	2020-06-28	Asia	Palestine	Nablus	Majdal Bani Fadil	Asia	Palestine	Nablus	genome	29862	Human	?	?	20B	B.1.1.50	GR	Palestinian Ministry of Health	Molecular Genetics Lab	Nouar Qutob, Zaidoun Salah, Damien Richard, Hisham Darwish, Husam Sallam, Issa Shtayeh, Osama Najjar, Mahmoud Ruzayqat, Dana Najjar, Francois Balloux, Lucy van Dorp	?	?	?	2020-10-27	?	?
hCoV-19/USA/CT-Yale-1366/2020	A1a	betacoronavirus	EPI_ISL_1239847	?	2020-06-29	North America	USA	Connecticut	?	North America	USA	Connecticut	genome	29861	Human	?	?	20C	B.1.302	GH	Connecticut Veterans' Affairs Hospital	Grubaugh Lab - Yale School of Public Health	Mary Petrone, Joseph Fauver, Tara Alpert, Chantal Vogels, Isabel Ott, Shaili Gupta, Danielle Plank, Nathan Grubaugh	?	?	?	2021-03-14	?	?
hCoV-19/Australia/NSW1037/2020	A1a	betacoronavirus	EPI_ISL_593689	?	2020-06-30	Oceania	Australia	New South Wales	Sydney	Oceania	Australia	New South Wales	genome	29408	Human	?	?	20B	B.1.1.133	GR	South Eastern Area Laboratory Services (SEALS)	NSW Health Pathology - Institute of Clinical Pathology and Medical Research; Westmead Hospital; University of Sydney	CIDM-PH et al.	?	?	?	2020-10-23	?	?
hCoV-19/Australia/NT53/2020	A1a	betacoronavirus	EPI_ISL_521862	?	2020-06-30	Oceania	Australia	Northern Territory	?	Oceania	Australia	Northern Territory	genome	29847	Human	32	Male	20B	D.2	GR	Royal Darwin Hospital Pathology	MDU-PHL	Meumann, E., Caly L., Seemann T., Sait, M., Schultz M., Druce J., Sherry, N.	?	?	?	2020-08-25	?	?
hCoV-19/Austria/CeMM1077/2020	A1a	betacoronavirus	EPI_ISL_583883	?	2020-06-30	Europe	Austria	Austria	?	Europe	Austria	Austria	genome	29782	Human	?	?	20A	B.1.146	G	Austrian Agency for Health and Food Safety (AGES)	Bergthaler laboratory, CeMM Research Center for Molecular Medicine of the Austrian Academy of Sciences	Alexandra Popa, Benedikt Agerer, Henrique Colaco, Lukas Endler, Jakob-Wendelin Genger, Alexander Lercher, Mark Smyth, Thomas Penz, Michael Schuster, Jan Laine, Martin Senekowitsch, Judith Aberle, Stephan Aberle, Peter Hufnagl, Daniela Schmid, Franz Allerberger, Elisabeth Puchhammer-Stoeckl, Manfred Nairz, Guenter Weiss, Gregor HÃ¶rmann, Kinga Rigler-Hohenwarter, Rainer Gattringer, Wegene Borena, …	?	?	?	2020-10-18	?	?
hCoV-19/Nigeria/FC-CV360/2020	A1a	betacoronavirus	EPI_ISL_730024	?	2020-07-01	Africa	Nigeria	Abuja	?	Africa	Nigeria	Abuja	genome	29834	Human	51	Male	20B	B.1.1	GR	Nigeria Centre for Disease Control (NCDC)	African Centre of Excellence for Genomics of Infectious Diseases (ACEGID), Redeemer's University, Ede, Osun State, Nigeria	Oluniyi P.E. et al	?	?	?	2020-12-23	?	?
hCoV-19/Panama/GMI-PA1046/2020	A1a	betacoronavirus	EPI_ISL_1502865	?	2020-07-02	North America	Panama	Los Santos	Las Tablas	North America	Panama	Los Santos	genome	29894	Human	?	?	20A	B.1	G	Hospital Regional Dr. Luis "Chicho" FÃ¡brega	Gorgas Memorial Laboratory of Health Studies	Gonzalez Claudia, Herrera Melissa, Herrera Genarino, Leyda Abrego, Moreno Ambar, Oris Chavarria, Jessica Gondola, Marlenne Castillo, Ortiz Alma, Castillo Jorge, Moreno Brechla, Franco Danilo, Lopez-Verges Sandra, Martinez Alexander	?	?	?	2021-04-08	?	?
hCoV-19/SaudiArabia/KAUST-MAKKAH1426/2020	A1a	betacoronavirus	EPI_ISL_678094	?	2020-07-02	Asia	Saudi Arabia	Makkah	?	Asia	Saudi Arabia	Makkah	genome	29903	Human	?	?	20B	B.1.1	GR	Pathogen Genomics Lab King Abdullah University of Science and Technology(KAUST)	Pathogen Genomics Lab King Abdullah University of Science and Technology(KAUST)	Olga Douvropoulou, Sara Mfarrej, Raushan Nugmanova, Sharif Hala, Raeece Naeem, Asim Khogeer, Fadwa Alofi, Afrah Alsomali, Jumana Taha, Abdulaziz Alahmadi, Kahled Algithami, Anwar Hashem, Naif Almontashiri, Arnab Pain	?	?	?	2020-12-06	?	?
hCoV-19/USA/NJ-NYGC-NJ-BioR-118/2020	A1a	betacoronavirus	EPI_ISL_2193705	?	2020-07-02	North America	USA	New Jersey	?	North America	USA	New Jersey	genome	29903	Human	?	?	20A	B.1	G	Hackensack Medical Center	New York Genome Center	Michael Zody, Andre Corvelo, Dayna M. Oschwald, Samantha Fennessey, Tom Maniatis, Liang Chen, Jose Mediavilla, Marcus Cunningham, Kaelea Composto, Kar Chow, David Perlin, Barry Kreiswirth	?	?	?	2021-05-21	?	?
hCoV-19/Argentina/PAIS-E0106/2020	A1a	betacoronavirus	EPI_ISL_1395835	?	2020-07-03	South America	Argentina	Chaco	Tres Isletas	South America	Argentina	Chaco	genome	29782	Human	?	Male	20C	B.1.499	GH	InmunologÃ­a del Hospital Perrando e Instituto de Medicina Regional de la UNNE	Grupo de GenÃ³mica y BioinformÃ¡tica del Instituto de InvestigaciÃ³n de la Cadena LÃ¡ctea CONICET-INTA on behalf of 'Proyecto Argentino Interinstitucional de genomica de SARS-CoV-2' (PAIS Consortium)	MarÃ­a Delia Foussal, Gerardo Deluca, Natalia Andrea Ayala, MarÃ­a VerÃ³nica GÃ³mez, Gustavo Giusiano, Horacio Lucero, Marcelo Marin, Antonieta CayrÃ©, Laura Lescano, Eberhardt, MF, Irazoqui, Amadio, AF	?	?	?	2021-03-29	?	?
hCoV-19/Australia/ACT0087/2020	A1a	betacoronavirus	EPI_ISL_498545	?	2020-07-03	Oceania	Australia	Australian Capital Territory	?	Oceania	Australia	Australian Capital Territory	genome	29782	Human	?	?	20B	D.2	GR	ACT Pathology	Schwessinger Lab	Ashley Jones, Benjamin Schwessinger, Robert Lanfear, Robyn N Hall, Megan McDonald, Ming-Dao Chia, Kevin Murray, Craig Kennedy, Karina Kennedy	?	?	?	2020-07-27	?	?
hCoV-19/Australia/ACT0090/2020	A1a	betacoronavirus	EPI_ISL_498548	?	2020-07-03	Oceania	Australia	Australian Capital Territory	?	Oceania	Australia	Australian Capital Territory	genome	29782	Human	?	?	20B	D.2	GR	ACT Pathology	Schwessinger Lab	Ashley Jones, Benjamin Schwessinger, Robert Lanfear, Robyn N Hall, Megan McDonald, Ming-Dao Chia, Kevin Murray, Craig Kennedy, Karina Kennedy	?	?	?	2020-07-27	?	?
hCoV-19/Australia/WA70/2020	A1a	betacoronavirus	EPI_ISL_512723	?	2020-07-03	Oceania	Australia	Western Australia	?	Oceania	Australia	Western Australia	genome	29406	Human	62	?	20A	B.1.480	GH	PathWest Laboratory Medicine WA	PathWest Laboratory Medicine WA Microbial Surveillance Unit	PathWest Laboratory Medicine WA Microbial Surveillance Unit	?	?	?	2020-08-12	?	?
hCoV-19/Bolivia/26936/2020	A1a	betacoronavirus	EPI_ISL_837558	?	2020-07-03	South America	Bolivia	Pando	?	South America	Bolivia	Pando	genome	29751	Human	?	?	20B	B.1.1.33	GR	Centro Nacional de Enfermedades Tropicales (CENETROP)	Laboratory of Respiratory Viruses and Measles, Oswaldo Cruz Institute, FIOCRUZ	Paola Resende, Roxana Loayza, Cinthia Avila, Luciana Appolinario, Fernando Motta, Anna Carolina Paixao, Ana Carolina Mendonca, Marilda Siqueira on behalf of the Fiocruz COVID-19 Genomic Surveillance Network	?	?	?	2021-01-18	?	?
hCoV-19/Bolivia/26939/2020	A1a	betacoronavirus	EPI_ISL_837560	?	2020-07-03	South America	Bolivia	Pando	?	South America	Bolivia	Pando	genome	29730	Human	?	?	20B	B.1.1.33	GR	Centro Nacional de Enfermedades Tropicales (CENETROP)	Laboratory of Respiratory Viruses and Measles, Oswaldo Cruz Institute, FIOCRUZ	Paola Resende, Roxana Loayza, Cinthia Avila, Luciana Appolinario, Fernando Motta, Anna Carolina Paixao, Ana Carolina Mendonca, Marilda Siqueira on behalf of the Fiocruz COVID-19 Genomic Surveillance Network	?	?	?	2021-01-18	?	?
hCoV-19/CostaRica/INC-0096/2020	A1a	betacoronavirus	EPI_ISL_682238	?	2020-07-03	North America	Costa Rica	Guanacaste	La Cruz	North America	Costa Rica	Guanacaste	genome	29828	Human	10	Male	20C	B.1	GH	AREA DE SALUD LA CRUZ	Inciensa, Instituto Costarricense de InvestigaciÃ³n y EnseÃ±anza en NutriciÃ³n y Salud	Francisco Duarte, Hebleen Porras, Claudio Soto-Garita, Estela Cordero, Adriana Godinez & Melany Calderon	?	?	?	2020-12-09	?	?
hCoV-19/Kenya/C28485/2020	A1a	betacoronavirus	EPI_ISL_806548	?	2020-07-03	Africa	Kenya	Lamu	?	Africa	Kenya	Lamu	genome	29782	Human	21	Male	20A	B.1	G	KEMRI-Wellcome Trust Research Programme/KEMRI-CGMR-C Kilifi	KEMRI-Wellcome Trust Research Programme/KEMRI-CGMR-C Kilifi	Githinji et al	?	?	?	2021-01-13	?	?
hCoV-19/Peru/LIM-INS-077/2020	A1a	betacoronavirus	EPI_ISL_536477	?	2020-07-03	South America	Peru	Lima	?	South America	Peru	Lima	genome	29835	Human	64	Male	20D	B.1.1.1	GR	Instituto Nacional de Salud	Laboratorio de Infecciones Respiratorias Agudas	Eduardo Juscamayta Lopez, David Tarazona, Faviola Valdivia Guerrero, Nancy Rojas Serrano, Dennis Carhuaricra, Lenin Maturrano Hernandez, Ronnie Gavilan Chavez	?	?	?	2020-09-16	?	?
hCoV-19/Canada/NS-NML-5529/2020	A1a	betacoronavirus	EPI_ISL_1055690	?	2020-07-04	North America	Canada	Nova Scotia	?	North America	Canada	Nova Scotia	genome	29714	Human	23	Male	20C	B.1.582	GH	QEII Health Sciences Centre	National Microbiology Laboratory (NML)	Anna Majer, Shari Tyson, Grace Seo, Philip Mabon, Elsie Grudeski, Rhiannon Huzarewich, Russell Mandes, Anneliese Landgraff, Jennifer Tanner, Natalie Knox, Morag Graham, Gary Van Domselaar, Todd Hatchette, Jason LeBlanc, Janice Pettipas, Dan Gaston, Nathalie Bastien, Yan Li, Timothy Booth, Darian Hole, Madison Chapel, Kirsten Biggar, CanCOGeN's metadata curation team, Public Health Agency of Canad…	?	?	?	2021-02-23	?	?
hCoV-19/Jordan/AM-ALSR-2579/2020	A1a	betacoronavirus	EPI_ISL_635778	?	2020-07-04	Asia	Jordan	Amman	?	Asia	Jordan	Amman	genome	29899	Human	?	?	20C	B.1.466	GH	Biolab Diagnostic Laboratories	Andersen lab at Scripps Research	Issa Abu-Dayyeh, Ahmad Tibi, Lama Hussein, Lina Mohammad, Zein Naber, Amid Abdelnour with SEARCH Alliance San Diego	?	?	?	2020-11-13	?	?
hCoV-19/Peru/LIM-INS-089/2020	A1a	betacoronavirus	EPI_ISL_536488	?	2020-07-04	South America	Peru	Lima	?	South America	Peru	Lima	genome	29896	Human	42	Male	20D	C.13	GR	Instituto Nacional de Salud	Laboratorio de Infecciones Respiratorias Agudas	Eduardo Juscamayta Lopez, David Tarazona, Faviola Valdivia Guerrero, Nancy Rojas Serrano, Dennis Carhuaricra, Lenin Maturrano Hernandez, Ronnie Gavilan Chavez	?	?	?	2020-09-16	?	?
hCoV-19/SouthKorea/KCDC2694/2020	A1a	betacoronavirus	EPI_ISL_522474	?	2020-07-04	Asia	South Korea	South Korea	?	Asia	South Korea	South Korea	genome	29873	Human	43	Female	20B	B.1.1.29	GR	Division of Viral Diseases, Center for Laboratory Control of Infectious Diseases, Korea Centers for Diseases Control and Prevention	Division of Viral Diseases, Center for Laboratory Control of Infectious Diseases, Korea Centers for Diseases Control and Prevention	Jeong-Min Kim, Yoon-Seok Chung, Namjoo Lee, Sang Hee Woo, Hye-Jun Jo, Heui Man Kim, Jun-Sub Kim, Myung Guk Han	?	?	?	2020-08-26	?	?
hCoV-19/Bahrain/340286642_S20_L001/2020	A1a	betacoronavirus	EPI_ISL_632261	?	2020-07-05	Asia	Bahrain	Bahrain	?	Asia	Bahrain	Bahrain	genome	29778	Human	?	?	20A	B.1.281	GH	Communicable Disease Laboratory, Public Health Directorate	Communicable Disease Laboratory, Public Health Directorate	AlWasti,H., AlTaif,Z., AlHujairi,Z., AlAbbas,Z.	?	?	?	2020-11-09	?	?
hCoV-19/UnitedArabEmirates/1983/2020	A1a	betacoronavirus	EPI_ISL_859642	?	2020-07-05	Asia	United Arab Emirates	Abu Dhabi	?	Asia	United Arab Emirates	Abu Dhabi	genome	29903	Human	63	Male	20B	B.1.1	GR	BTC, Khalifa University	BTC, Khalifa University	Al Safar et al	?	?	?	2021-01-22	?	?
hCoV-19/USA/WA-UW-14520/2020	A1a	betacoronavirus	EPI_ISL_776672	?	2020-07-05	North America	USA	Washington	?	North America	USA	Washington	genome	29537	Human	?	?	20B	B.1.1.291	GR	UW Virology Lab	UW Virology Lab	Pavitra Roychoudhury, Hong Xie, Lasata Shrestha, Meei-Li Huang, Keith R Jerome, Alexander Greninger	?	?	?	2021-01-07	?	?
hCoV-19/Hungary/MH-13211/2020	A1a	betacoronavirus	EPI_ISL_526225	?	2020-07-06	Europe	Hungary	Pest County	?	Europe	Hungary	Pest County	genome	29782	Human	48	Male	20A	B.1	G	Hungarian Defence Forces Military Medical Centre	National Laboratory of Virology, SzentÃ¡gothai Research Centre	Endre GÃ¡bor TÃ³th, BalÃ¡zs Somogyi, BÃ¡lint Eszenyi, Ferenc Jakab, GÃ¡bor Kemenesi	?	?	?	2020-09-01	?	?
hCoV-19/Paraguay/33620/2020	A1a	betacoronavirus	EPI_ISL_1340759	?	2020-07-06	South America	Paraguay	Paraguay	?	South America	Paraguay	Paraguay	genome	29723	Human	?	?	20B	B.1	G	Departamento de Virologia, Laboratorio Central de Salud PÃºblica, Avenida Venezuela y Teniente Escurra, AsunciÃ³n, Paraguay	Laboratory of Respiratory Viruses and Measles, Oswaldo Cruz Institute, FIOCRUZ	Paola Resende, Cynthia Vazquez, Luciana Appolinario, Fernando Motta, Anna Carolina Paixao, Ana Carolina Mendonca, Alice Sampaio Rocha, Renata Serrano Lopes, Marilda Siqueira on behalf of the Fiocruz COVID-19 Genomic Surveillance Network	?	?	?	2021-03-24	?	?
hCoV-19/Qatar/QA-QU_12-7-B1/2020	A1a	betacoronavirus	EPI_ISL_1713300	?	2020-07-06	Asia	Qatar	Doha	?	Asia	Qatar	Doha	genome	29782	Human	48	Female	20C	B.1.428	GH	Ministry of Public Health / Hamad Medical Corporation	Biomedical Research Center (BRC), Qatar University / Qatar Genome Project (QGP)	BRC: Fatiha M. Benslimane, Heba A. Al-Khatib, Oal Al-Jamal, Dana Al-Batesh, Hadi M. Yassine, Asmaa A. Al-Thani. MOPH and HMC: Abdullatif Al-Khal, Muna A. S. Al-Maslamani, Mashael A. Al-Bader, Hamda Alromaihi, Roberto Bertollini, Peter V. Coyle, Einas A. E. Al-Kuwari, Hamad E. Al-Romaihi, Salih Al-Marri, Mohammed Al-Thani, Reham A. El-Kahlout. QBB: Tasneem Al-Hamad, Dina Elgakhlab QGP: Fatima H. A…	?	?	?	2021-04-25	?	?
hCoV-19/Uruguay/ART-M146/2020	A1a	betacoronavirus	EPI_ISL_751184	?	2020-07-06	South America	Uruguay	Artigas	?	South America	Uruguay	Artigas	genome	29691	Human	?	?	20B	B.1.1.28	GR	CENUR Litoral Norte â€“ UdelaR, Salto, Uruguay	Institut Pasteur de Montevideo	Daiana Mir, Natalia Rego, Paola Cristina Resende, Fernando LoÌpez-Tort, Tamara Fernandez-Calero, VeroÌnica Noya, Mariana Brandes, Tania Possi, Mailen Arleo, Natalia Reyes, MatiÌas Victoria, AndreÌs Lizasoain, MatiÌas Castells, Leticia Maya, MatÃ­as Salvo, Tatiana SchÃ¤ffer Gregianini, Marilda Tereza Mar da Rosa, LetÃ­cia Garay Martins, Cecilia Alonso, Yasser Vega, Cecilia Salazar, Ignacio Fe…	?	?	?	2020-12-30	?	?
hCoV-19/Australia/WA73/2020	A1a	betacoronavirus	EPI_ISL_512726	?	2020-07-07	Oceania	Australia	Western Australia	?	Oceania	Australia	Western Australia	genome	29406	Human	6	?	20A	B.1.480	GH	PathWest Laboratory Medicine WA	PathWest Laboratory Medicine WA Microbial Surveillance Unit	PathWest Laboratory Medicine WA Microbial Surveillance Unit	?	?	?	2020-08-12	?	?
hCoV-19/Djibouti/CNSS00388-IHU1031243469/2020	A1a	betacoronavirus	EPI_ISL_2820621	?	2020-07-07	Africa	Djibouti	Djibouti	?	Africa	Djibouti	Djibouti	genome	29702	Human	?	?	20A	B.1	G	Laboratoire de Diagnostic, Centre de Soins 1, Caisse Nationale de SÃ©curitÃ© Sociale (CNSS) de Djibouti.	IHU MÃ©diterranÃ©e Infection.	Ikram Omar Osman; Anthony Levasseur; Ludivine Brechar; Iman Abdillahi Hassan; Idil Salah abdillahi; Zeinab Ali Waberi; Jeremy Delerce; Linda Houhamdi; Pierre-Edouard Fournier; Philippe Colson; Mohamed Houmed Aboubaker; Didier Raoult; Christian A. Devaux.	?	?	?	2021-07-05	?	?
hCoV-19/Nigeria/FC-CV245/2020	A1a	betacoronavirus	EPI_ISL_729930	?	2020-07-07	Africa	Nigeria	Abuja	?	Africa	Nigeria	Abuja	genome	29897	Human	38	Male	20B	B.1.1	GR	Nigeria Centre for Disease Control (NCDC)	African Centre of Excellence for Genomics of Infectious Diseases (ACEGID), Redeemer's University, Ede, Osun State, Nigeria	Oluniyi P.E. et al	?	?	?	2020-12-23	?	?
hCoV-19/Australia/NT52/2020	A1a	betacoronavirus	EPI_ISL_521861	?	2020-07-08	Oceania	Australia	Northern Territory	?	Oceania	Australia	Northern Territory	genome	29793	Human	21	Male	20C	B.1.595	GH	Royal Darwin Hospital Pathology	MDU-PHL	Meumann, E., Caly L., Seemann T., Sait, M., Schultz M., Druce J., Sherry, N.	?	?	?	2020-08-25	?	?
hCoV-19/Bulgaria/21BG-NC_A000009/2020	A1a	betacoronavirus	EPI_ISL_2081878	?	2020-07-08	Europe	Bulgaria	Stara Zagora	?	Europe	Bulgaria	Stara Zagora	genome	29909	Human	2	Male	20B	B.1.1.187	GR	National Center of Infectious and Parasitic Diseases	National Center of Infectious and Parasitic Diseases	Alexiev, Ivanov, Korsun, Stoitsova, Philipova, Dimitrova, Grigorova L., Hristova, Donchev, Stoykov, Trifonova, Dobrinov, Grigorova I., Kantardjiev	?	?	?	2021-05-13	?	?
hCoV-19/Malaysia/UNIMAS-14960/2020	A1a	betacoronavirus	EPI_ISL_718143	?	2020-07-08	Asia	Malaysia	Sarawak	?	Asia	Yemen	Yemen	genome	29864	Human	20	Female	19A	B.6	L	Ministry of Health Hospitals	Institute of Health and Community Medicine	David Perera, Ooi Mong How, Chua Hock Hin, Tonnii Sia Loong Loong, Wong Jyn Shan, Wong Kiing Aik, Chan Chia Jui	?	?	?	2020-12-21	?	?
hCoV-19/Panama/GMI-PA414763/2020	A1a	betacoronavirus	EPI_ISL_1225506	?	2020-07-08	North America	Panama	Colon Province	CativÃ¡	North America	Panama	Colon Province	genome	29867	Human	71	Female	20C	B.1	GH	Gorgas Memorial Laboratory of Health Studies	Gorgas Memorial Laboratory of Health Studies	Yamilka Diaz, Anyuri Ortiz, Adriana Weeden, Daniel Castillo, Claudia Gonzalez, Brechla Moreno, Mabel Martinez-Montero, Marlene Castillo, Gretel Vasquez, Lisseth Saenz, Danilo Franco, Yaneth Pitti, Oris Chavarria, Jessica Gondola, Ambar Moreno, Layda Abrego, Davis Beltran, Ilka Guerra, Jim Chang, Zumara Chaverra, Isela Guerrero, Alejandra Valoy, Melissa Gaitan, Dimelza Arauz, Maria Chen-German, El…	?	?	?	2021-03-12	?	?
hCoV-19/Somalia/CV1159/2020	A1a	betacoronavirus	EPI_ISL_2107094	?	2020-07-08	Africa	Somalia	Awdal	?	Africa	Somalia	Awdal	genome	29824	Human	25	Male	19B	A	S	National Institute of Health (NIH) - Federal Government of Somalia	African Centre of Excellence for Genomics of Infectious Diseases (ACEGID), Redeemerâ€™s University	Olawoye, I.B., Oluniyi, P.E., Eromon, P.E., Oguzie, J.U., Kayode, A.T., Uwanibe, J.N., Ugwu, C.A., Akano, K.O., Ajogbasile, F.V., Abechi, P.S., Olumade, T.J., Nosamiefan, I., Folarin, O., Happi, C.T.	?	?	?	2021-05-16	?	?
hCoV-19/Switzerland/BL-ETHZ-190090/2020	A1a	betacoronavirus	EPI_ISL_500945	?	2020-07-08	Europe	Switzerland	Basel-Land	?	Europe	Switzerland	Basel-Land	genome	29836	Human	?	?	20B	B.1.1.70	GR	Viollier AG	Department of Biosystems Science and Engineering, ETH ZÃ¼rich	Christian Beisel, Sarah Nadeau, Ivan Topolsky, Pedro Ferreira, Philipp Jablonski, Susana Posada-CÃ©spedes, Tobias SchÃ¤r, Ina Nissen, Natascha Santacroce, Elodie Burcklen, Christiane Beckmann, Maurice Redondo, Olivier Kobel, Christoph Noppen, Sophie Seidel, Noemie Santamaria de Souza, Niko Beerenwinkel, Tanja Stadler	?	?	?	2020-07-30	?	?
hCoV-19/CostaRica/INC-0086/2020	A1a	betacoronavirus	EPI_ISL_527754	?	2020-07-09	North America	Costa Rica	Heredia	Barva	North America	Costa Rica	Heredia	genome	29821	Human	45	Male	20C	B.1.291	GH	Hospital San Vicente De Paul	Inciensa, Instituto Costarricense de InvestigaciÃ³n y EnseÃ±anza en NutriciÃ³n y Salud	Francisco Duarte, Hebleen Porras, Claudio Soto-Garita, Estela Cordero, Adriana Godinez & Melany Calderon	?	?	?	2020-09-04	?	?
hCoV-19/USA/AR-CDC-4196/2020	A1a	betacoronavirus	EPI_ISL_509677	?	2020-07-09	North America	USA	Arkansas	?	North America	USA	Arkansas	genome	29882	Human	?	?	20C	B.1	GH	AR Dept. of Health-Public Health Lab	Pathogen Discovery, Respiratory Viruses Branch, Division of Viral Diseases, Centers for Disease Control and Prevention	Yan Li, Anna Montmayeur, Jing Zhang, Krista Queen, Anna Uehara, Ying Tao, Rachel Marine, Clinton R. Paden, Haibin Wang, Suxiang Tong	?	?	?	2020-08-05	?	?
hCoV-19/NewZealand/20VR3804/2020	A1a	betacoronavirus	EPI_ISL_548139	?	2020-07-10	Oceania	New Zealand	Canterbury	?	Oceania	New Zealand	Canterbury	genome	29782	Human	?	Female	20B	B.1.1.317	GR	Canterbury Health Laboratories	Institute of Environmental Science and Research (ESR)	Xiaoyun Ren, Matt Storey, Nikki Freed, Muhammad Faisal, Jing Wang, Hermes Perez, Anja Werno, Antje van der Linden, Arlo Upton, Chris Mansell, David Hammer, Dragana Drinkovic, Gary McAuliffe, Hana Sofia Andersson, James Ussher, Jill Sherwood, Josh Freeman, Julia Howard, Juliet Elvy, Mary DeAlmeida, Matt Blakiston, Matthew Rogers, Max Bloomfield, Michael Addidle, Michelle Balm, Sally Roberts, Sarah…	?	?	?	2020-09-25	?	?
hCoV-19/Paraguay/33621/2020	A1a	betacoronavirus	EPI_ISL_1340758	?	2020-07-10	South America	Paraguay	Paraguay	?	South America	Paraguay	Paraguay	genome	29746	Human	?	?	20A	B.1.600	G	Departamento de Virologia, Laboratorio Central de Salud PÃºblica, Avenida Venezuela y Teniente Escurra, AsunciÃ³n, Paraguay	Laboratory of Respiratory Viruses and Measles, Oswaldo Cruz Institute, FIOCRUZ	Paola Resende, Cynthia Vazquez, Luciana Appolinario, Fernando Motta, Anna Carolina Paixao, Ana Carolina Mendonca, Alice Sampaio Rocha, Renata Serrano Lopes, Marilda Siqueira on behalf of the Fiocruz COVID-19 Genomic Surveillance Network	?	?	?	2021-03-24	?	?
hCoV-19/Togo/BMC-27062-20/2020	A1a	betacoronavirus	EPI_ISL_1435763	?	2020-07-10	Africa	Togo	Golfe	Lome	Africa	Togo	Golfe	genome	29830	Human	29	Male	20B	B.1.1.487	GR	Institut National d'HygiÃ¨ne	UnitÃ© Mixte Internationale TransVIHMI (UMI 233 IRD â€“ U1175 INSERM - UniversitÃ© de Montpellier) IRD (Institut de recherche pour le dÃ©veloppement)	Mounerou SALOU, Christelle BUTEL, Wembo A. HALATOKO,Issaka Maman, Abla A. KONOU, Amivi EHLAN, Adodo SADJI, Kokou TEGUENI,Sidonie A.M.KAGNISSODE, AkoÃ©lÃ© SILIADIN, Alassane OURO-MEDELI, Messanh DOUFFAN,DÃ©lÃ©ma MABA,Sika DOSSIM, AmÃ©yo DORKENOO, Mireille PRINCE-DAVID,Anoumou DAGNRA,Laetitia SERRANO,Ahidjo AYOUBA,Eric DELAPORTE, Martine PEETERS	?	?	?	2021-04-01	?	?
hCoV-19/Togo/BMC-27079-20/2020	A1a	betacoronavirus	EPI_ISL_1436817	?	2020-07-10	Africa	Togo	Golfe	Lome	Africa	Togo	Golfe	genome	29824	Human	32	Male	20A	B.1	G	Institut National d'HygiÃ¨ne	UnitÃ© Mixte Internationale TransVIHMI (UMI 233 IRD â€“ U1175 INSERM - UniversitÃ© de Montpellier) IRD (Institut de recherche pour le dÃ©veloppement)	Mounerou SALOU, Christelle BUTEL, Wembo A. HALATOKO,Issaka Maman, Abla A. KONOU, Amivi EHLAN, Adodo SADJI, Kokou TEGUENI,Sidonie A.M.KAGNISSODE, AkoÃ©lÃ© SILIADIN, Alassane OURO-MEDELI, Messanh DOUFFAN,DÃ©lÃ©ma MABA,Sika DOSSIM, AmÃ©yo DORKENOO, Mireille PRINCE-DAVID,Anoumou DAGNRA,Laetitia SERRANO,Ahidjo AYOUBA,Eric DELAPORTE, Martine PEETERS	?	?	?	2021-04-01	?	?
hCoV-19/Cyprus/Cy038919/2020	A1a	betacoronavirus	EPI_ISL_1164629	?	2020-07-11	Europe	Cyprus	Cyprus	?	Europe	Cyprus	Cyprus	genome	29845	Human	?	?	20C	B.1.36	GH	Department of Molecular Virology, Cyprus Institute of Neurology and Genetics	Department of Molecular Virology, Cyprus Institute of Neurology and Genetics	Jan Richter, Pavlos Fanis, Christina Tryfonos, Dana Koptides, George Krashias, Stavros Bashiardes, Andreas Hadjisavvas, Maria Loizidou, Anastasis Oulas, Denise Alexandrou, Olga Kalakouta, Mihalis Panayiotidis, George Spyrou, Christina Christodoulou	?	?	?	2021-03-05	?	?
hCoV-19/Australia/WA78/2020	A1a	betacoronavirus	EPI_ISL_512731	?	2020-07-13	Oceania	Australia	Western Australia	?	Oceania	Australia	Western Australia	genome	29406	Human	26	?	20A	B.1.480	GH	PathWest Laboratory Medicine WA	PathWest Laboratory Medicine WA Microbial Surveillance Unit	PathWest Laboratory Medicine WA Microbial Surveillance Unit	?	?	?	2020-08-12	?	?
hCoV-19/Switzerland/BL-ETHZ-200056/2020	A1a	betacoronavirus	EPI_ISL_510740	?	2020-07-13	Europe	Switzerland	Basel-Land	?	Europe	Switzerland	Basel-Land	genome	29836	Human	?	?	20B	B.1.1.39	GR	Viollier AG	Department of Biosystems Science and Engineering, ETH ZÃ¼rich	Christian Beisel, Sarah Nadeau, Ivan Topolsky, Pedro Ferreira, Philipp Jablonski, Susana Posada-CÃ©spedes, Tobias SchÃ¤r, Ina Nissen, Natascha Santacroce, Elodie Burcklen, Christiane Beckmann, Maurice Redondo, Olivier Kobel, Christoph Noppen, Sophie Seidel, Noemie Santamaria de Souza, Niko Beerenwinkel, Tanja Stadler	?	?	?	2020-08-07	?	?
hCoV-19/USA/AL-CDC-3928707-001/2020	A1a	betacoronavirus	EPI_ISL_2499936	?	2020-07-13	North America	USA	Alabama	?	North America	USA	Alabama	genome	29828	Human	?	?	20C	B.1.541	GH	AL Dept. of Public Health Bureau of Clinical Laboratories	Genomics and Discovery, Respiratory Viruses Branch, Division of Viral Diseases, Centers for Disease Control and Prevention	Ying Tao, Yan Li, Jing Zhang, Anna Kelleher, Brian Lynch, Krista Queen, Anna Uehara, Peter Cook, Han Jia Justin Ng, Rachel Marine, Clinton R. Paden, Dhwani Batra, Haibin Wang, Tara Coalter, Jasmine Padilla, Morgan Davis, Mili Sheth, Sarah Nobles, Mark Burroughs, Justin Lee, Adam Retchless, Suxiang Tong	?	?	?	2021-06-11	?	?
hCoV-19/Coted-Ivoire/BKE0557-bc9/2020	A1a	betacoronavirus	EPI_ISL_1662582	?	2020-07-14	Africa	CÃ´te d'Ivoire	BouakÃ©	?	Africa	CÃ´te d'Ivoire	BouakÃ©	genome	29611	Human	45	Male	20D	B.1.1.1	GR	Molecular diagnostic unit for viral haemorrhagic fevers and emerging viruses, BouakÃ© CHU Laboratory	Project group Epidemology of Highly Pathogenic Microorganisms, Robert Koch-Institute	Chantal Akoua-Koffi, DianÃ© Bamourou, EtilÃ© Anoh, Grit Schubert, Essia Belarbi, Safiatou Karidioula, Adjaratou TraorÃ©, SoundÃ©lÃ© MaÃ¯tÃ©, Monemo Pacome, Coulibaly Mbegnan, Bamba Fatoumata TourÃ©, Kra OuffouÃ©, Fabian Leendertz	?	?	?	2021-04-21	?	?
hCoV-19/Guatemala/19526/2020	A1a	betacoronavirus	EPI_ISL_837587	?	2020-07-14	North America	Guatemala	Guatemala	?	North America	Guatemala	Guatemala	genome	29776	Human	?	?	20C	B.1	GH	Laboratorio Nacional de Salud	Laboratory of Respiratory Viruses and Measles, Oswaldo Cruz Institute, FIOCRUZ	Paola Resende, Cesar Roberto Conde Pereira, Claudia Estrada, Luciana Appolinario, Fernando Motta, Anna Carolina Paixao, Ana Carolina Mendonca, Marilda Siqueira on behalf of the Fiocruz COVID-19 Genomic Surveillance Network	?	?	?	2021-01-18	?	?
hCoV-19/Bolivia/26933/2020	A1a	betacoronavirus	EPI_ISL_837556	?	2020-07-15	South America	Bolivia	Santa Cruz BO	?	South America	Bolivia	Santa Cruz BO	genome	29744	Human	?	?	20A	B.1.600	G	Centro Nacional de Enfermedades Tropicales (CENETROP)	Laboratory of Respiratory Viruses and Measles, Oswaldo Cruz Institute, FIOCRUZ	Paola Resende, Roxana Loayza, Cinthia Avila, Luciana Appolinario, Fernando Motta, Anna Carolina Paixao, Ana Carolina Mendonca, Marilda Siqueira on behalf of the Fiocruz COVID-19 Genomic Surveillance Network	?	?	?	2021-01-18	?	?
hCoV-19/Kenya/KGB1-SM-038-B/2020	A1a	betacoronavirus	EPI_ISL_2779476	?	2020-07-15	Africa	Kenya	Nairobi	?	Africa	Kenya	Nairobi	genome	29670	Human	29	Male	20B	B.1.1	GR	MOH-K	USAMRD-A, Basic Science Laboratory	Gathii Kimita, Josphat Nyataya, Esther Omuseni, Faith Sigei, Alan Lemtudo, Eric Muthanje, Brian Andika, Rehema Liyai, Rachel Githii, Clement Masakwe, Stephen Ochola, George Awinda, Carol Kifude, Beth Mutai, John Waitumbi	?	?	?	2021-07-02	?	?
hCoV-19/Senegal/SN-CTE-GUEREO-0501/2020	A1a	betacoronavirus	EPI_ISL_1827899	?	2020-07-16	Africa	Senegal	Thies	Guereo	Africa	Senegal	Thies	genome	29862	Human	35	Female	20A	B.1.416	G	Institute for Health Research, Epidemiological Surveillance and Training (IRESSEF)	Abbott Laboratories	Souleymane Mboup, Ambroise Ahouidi, Adbou Padane, Nafissatou Leye, Moustapha Mbow, Aminata Mboup, Papa Alassane Diaw, Cyrille Diedhiou, Aminata Dia , Anna julienne selbe Ndiaye, Ndeye Diabou Diagne, Ana Olivo, Todd Meyer, Barbara Harris, Mary Rodgers, Gavin Cloherty	?	?	?	2021-05-03	?	?
hCoV-19/Uruguay/CHY-M100/2020	A1a	betacoronavirus	EPI_ISL_750175	?	2020-07-16	South America	Uruguay	Rocha	Chuy	South America	Uruguay	Rocha	genome	29782	Human	?	?	20B	B.1.1.28	GR	CENUR Este-Sede Rocha-UdelaR	Institut Pasteur de Montevideo	Daiana Mir, Natalia Rego, Paola Cristina Resende, Fernando LoÌpez-Tort, Tamara Fernandez-Calero, VeroÌnica Noya, Mariana Brandes, Tania Possi, Mailen Arleo, Natalia Reyes, MatiÌas Victoria, AndreÌs Lizasoain, MatiÌas Castells, Leticia Maya, MatÃ­as Salvo, Tatiana SchÃ¤ffer Gregianini, Marilda Tereza Mar da Rosa, LetÃ­cia Garay Martins, Cecilia Alonso, Yasser Vega, Cecilia Salazar, Ignacio Fe…	?	?	?	2020-12-30	?	?
hCoV-19/USA/DC-DFS-PHL-0088/2020	A1a	betacoronavirus	EPI_ISL_804928	?	2020-07-17	North America	USA	Washington DC	?	North America	USA	Washington DC	genome	29836	Human	65	Male	20C	B.1.451	GH	DC Public Health Lab/ Dept. of Forensic Sciences	DC Public Health Lab/ Dept. of Forensic Sciences	Scott Nguyen, Elizabeth Zelaya, Connie Maza, Monica Mann, Brittany Hamilton, David Payne, Jocelyn Hauser	?	?	?	2021-01-12	?	?
hCoV-19/Mexico/GRO-InDRE-92/2020	A1a	betacoronavirus	EPI_ISL_658899	?	2020-07-18	North America	Mexico	Guerrero	?	North America	Mexico	Guerrero	genome	29813	Human	47	Female	20A	B.1.609	G	Instituto de Diagnostico y Referencia Epidemiologicos (INDRE)	Instituto de Diagnostico y Referencia Epidemiologicos (INDRE)	Gisela Barrera-Badillo , Abril Rodriguez-Maldonado, Claudia Wong-Arambula , Natividad Cruz-Ortiz, Tatiana Nunez-Garcia, Dayanira Arellano-Suarez, Fabiola Garces-Ayala, Lucia Hernandez-Rivas, Irma Lopez-Martinez, Ernesto Ramirez-Gonzalez.	?	?	?	2020-11-25	?	?
hCoV-19/Morocco/HMIMV-3N/2020	A1a	betacoronavirus	EPI_ISL_2968046	?	2020-07-18	Africa	Morocco	Rabat	?	Africa	Morocco	Rabat	genome	29835	Human	68	Male	19A	B.1	GH	Centre de Virologie des Maladies infectueuses Tropicales	Functional Genomic Platform UATRS-biology, CNRST	Rachid ABI, Rida TAGAJDID, Zohour KASMY, Safae ELKOCHRI, Nadia TOUIL, Hicham EL ANNAZ, Hemlali Mouhssine, Elmostafa EL FAHIME, Marouane MELLOUL, Youssef AKHOUAD, Mly Abdelaziz ELALAOUI, Ahmed REGGAD, Sanaa ALAOUI-Amine, Mostafa ELOUENNASS, Idriss-Amine LAHLOU, Khalid ENNIBI	?	?	?	2021-07-15	?	?
hCoV-19/Australia/TAS278/2020	A1a	betacoronavirus	EPI_ISL_522705	?	2020-07-19	Oceania	Australia	Tasmania	?	Oceania	Australia	Tasmania	genome	29813	Human	?	?	20B	D.2	GR	Royal Hobart Hospital Microbiology Department	MDU-PHL	Cooley L., van Haeften R., Seemann T., Sait M., Schultz, M.B., Sherry N.	?	?	?	2020-08-26	?	?
hCoV-19/Israel/CVL-n26150/2020	A1a	betacoronavirus	EPI_ISL_514291	?	2020-07-20	Asia	Israel	Jerusalem District	?	Asia	Israel	Jerusalem District	genome	29900	Human	?	?	20C	B.1.362	GH	Israel Central Virology laboratory	Israel Central Virology laboratory	Neta Zuckerman, Efrat Dahan Bucris, Oran Erster, Ella Mendelson, Michal Mandelboim	?	?	?	2020-08-16	?	?
hCoV-19/Qatar/QA-WCMQ_FD18189980/2020	A1a	betacoronavirus	EPI_ISL_1714460	?	2020-07-20	Asia	Qatar	Doha	?	Asia	Qatar	Doha	genome	29744	Human	29	Female	20C	B.1.428	GH	Ministry of Public Health / Hamad Medical Corporation	Weill Cornell Medical College - Qatar (WCM-Q), Genomics Core Laboratory / Qatar Genome Project (QGP)	WCMQ: Ayeda A. Ahmed, Meryem Bensaad, Shameem Younuskunju, Yasmin Mohamoud, Laith Abu-Raddad, Joel A Malek. QGP: Fatima H. Al-Kuwari, Chadi Saad MOPH and HMC: Abdullatif Al-Khal, Muna A. S. Al-Maslamani, Mashael A. Al-Bader, Hamda Alromaihi, Roberto Bertollini, Peter V. Coyle, Einas A. E. Al-Kuwari, Hamad E. Al-Romaihi, Salih Al-Marri, Mohammed Al-Thani, Reham A. El-Kahlout. QBB: Tasneem Al-Hamad…	?	?	?	2021-04-25	?	?
hCoV-19/USA/WI-GMF-11582/2020	A1a	betacoronavirus	EPI_ISL_547631	?	2020-07-20	North America	USA	Wisconsin	La Crosse County	North America	USA	Wisconsin	genome	29818	Human	?	?	20A	B.1.139	G	Gundersen Molecular Diagnostics Laboratory	Kabara Cancer Research Institute	Craig S. Richmond, Paraic A. Kenny	?	?	?	2020-09-24	?	?
hCoV-19/Bangladesh/BCSIR-NILMRC-368/2020	A1a	betacoronavirus	EPI_ISL_514240	?	2020-07-21	Asia	Bangladesh	Chattogram	Brahmanbaria	Asia	Bangladesh	Chattogram	genome	29903	Human	26	Male	20B	B.1.1.25	GR	National Institute of Laboratory Medicine and Referral Center	Genomic Research Lab, BCSIR	Md. Saddam Hossain, Abu Sayeed Mohammad Mahmud, Mohammad Samir Uzzaman, Eshrar Osman, Md. Ahashan Habib, Shahina Akter, Tanjina Akhter Banu, Md. Murshed Hasan Sarkar, Barna Goswami, Iffat Jahan, Tasnim Nafisa, Md. Maruf Ahmed Molla, Mahmuda Yeasmin, Asish Kumar Ghosh, A. K. M. Shamsuzzaman, Sheikh Md. Selim Al Din, Utpal Chandra Ray, Salek Ahmed Sajib, Md. Salim Khan	?	?	?	2020-08-15	?	?
hCoV-19/CostaRica/INC-0115/2020	A1a	betacoronavirus	EPI_ISL_682255	?	2020-07-21	North America	Costa Rica	Heredia	San Francisco CR	North America	Costa Rica	Heredia	genome	29828	Human	59	Male	20C	B.1.291	GH	HOSPITAL SAN VICENTE DE PAUL	Inciensa, Instituto Costarricense de InvestigaciÃ³n y EnseÃ±anza en NutriciÃ³n y Salud	Francisco Duarte, Hebleen Porras, Claudio Soto-Garita, Estela Cordero, Adriana Godinez & Melany Calderon	?	?	?	2020-12-09	?	?
hCoV-19/CzechRepublic/IAB20_016_037/2020	A1a	betacoronavirus	EPI_ISL_889362	?	2020-07-21	Europe	Czech Republic	Prague	?	Europe	Czech Republic	Prague	genome	29754	Human	87	Male	20A	B.1.527	G	Motol University Hospital	Institute of Applied Biotechnologies a.s.	Petr Klempt, OndÅ™ej BrzoÅˆ, Martin KaÅ¡nÃ½, KateÅ™ina KvapilovÃ¡, Pavel DÅ™evÃ­nek, Petr Kvapil	?	?	?	2021-01-28	?	?
hCoV-19/Gambia/GC192751/2020	A1a	betacoronavirus	EPI_ISL_561138	?	2020-07-21	Africa	Gambia	Kombo	?	Africa	Gambia	Kombo	genome	29782	Human	28	Male	20A	B.1.416	G	MRCG at LSHTM Genomics lab	MRCG at LSHTM Genomics lab	Abdul Karim sesay, Abdoulie Kanteh, Jarra Manneh, Mariama Kujabi, Bakary Sanyang	?	?	?	2020-09-30	?	?
hCoV-19/Gambia/NPHL-2469/2020	A1a	betacoronavirus	EPI_ISL_561256	?	2020-07-21	Africa	Gambia	Kombo	?	Africa	Gambia	Kombo	genome	29782	Human	29	Male	20A	B.1.416	G	MRCG at LSHTM Genomics lab	MRCG at LSHTM Genomics lab	Abdul Karim sesay, Abdoulie Kanteh, Jarra Manneh, Mariama Kujabi, Bakary Sanyang	?	?	?	2020-09-30	?	?
hCoV-19/PapuaNewGuinea/1/2020	A1a	betacoronavirus	EPI_ISL_693471	?	2020-07-21	Oceania	Papua New Guinea	Papua New Guinea	?	Oceania	Papua New Guinea	Papua New Guinea	genome	29887	Human	41	Male	19A	B.6	O	Central Public Health Laboratory	National Public Health Laboratory, National Centre for Infectious Diseases	Tze Minn Mak, Sophie Octavia, Zhenyang Zhou, Esorom Daoni, Theresa Palou, Lin Cui, Raymond Tzer Pin Lin	?	?	?	2020-12-11	?	?
hCoV-19/PapuaNewGuinea/4/2020	A1a	betacoronavirus	EPI_ISL_693474	?	2020-07-21	Oceania	Papua New Guinea	Papua New Guinea	?	Oceania	Papua New Guinea	Papua New Guinea	genome	29887	Human	25	Male	19A	B.6	O	Central Public Health Laboratory	National Public Health Laboratory, National Centre for Infectious Diseases	Tze Minn Mak, Sophie Octavia, Zhenyang Zhou, Esorom Daoni, Theresa Palou, Lin Cui, Raymond Tzer Pin Lin	?	?	?	2020-12-11	?	?
hCoV-19/SriLanka/CDR-KK224/2020	A1a	betacoronavirus	EPI_ISL_525488	?	2020-07-21	Asia	Sri Lanka	Sri Lanka	?	Asia	Sri Lanka	Sri Lanka	genome	29834	Human	37	Male	20C	B.1	GH	Centre for Dengue Research	Centre for Dengue Research	Chandima Jeewandara, Deshni Jayathilaka, Dinuka Ariyaratne, Laksiri Gomes, Diyanath Ranasinghe, Ananda Wijewickrama, Malika Karunaratne, Eranga Narangoda, Damayanthi Idampitiya, Gathsaurie Neelika Malavige	?	?	?	2020-08-31	?	?
hCoV-19/SriLanka/CDR-KK57/2020	A1a	betacoronavirus	EPI_ISL_525486	?	2020-07-21	Asia	Sri Lanka	Sri Lanka	?	Asia	Sri Lanka	Sri Lanka	genome	29856	Human	23	Male	20C	B.1	GH	Centre for Dengue Research	Centre for Dengue Research	Chandima Jeewandara, Deshni Jayathilaka, Dinuka Ariyaratne, Laksiri Gomes, Diyanath Ranasinghe, Ananda Wijewickrama, Malika Karunaratne, Eranga Narangoda, Damayanthi Idampitiya, Gathsaurie Neelika Malavige	?	?	?	2020-08-31	?	?
hCoV-19/Argentina/argenTAG-12568054/2020	A1a	betacoronavirus	EPI_ISL_648213	?	2020-07-22	South America	Argentina	Buenos Aires	Gregorio de Laferrere	South America	Argentina	Buenos Aires	genome	29770	Human	30	Male	20C	B.1.329	GH	INBIRS-UBA	Laboratorio Mixto de BiotecnologÃ­a AcuÃ¡tica (LMBA)	JoaquÃ­n Ezpeleta, Ignacio GarcÃ­a Labari, Victoria Posner, Vanina Villanova, Pablo Casal, SofÃ­a Lavista Llanos, Federico Remes Lenicov, Ana Paletta, Flavio Spetale, Agustina Cerri, Silvana Spinelli, Elisa Bolatti, Diego Chouhy, MarÃ­a Re, GastÃ³n Viarengo, Ana Cavatorta, Julian Acosta, Javier Murillo, Laura Angelone, Leandro Ciappina, Pilar Bulacio, Adriana Giri, Silvia Arranz, Elizabeth Tapia	?	?	?	2020-11-20	?	?
hCoV-19/Liaoning/IVDC-04/2020	A1a	betacoronavirus	EPI_ISL_498691	?	2020-07-22	Asia	China	Liaoning	Dalian	Asia	China	Liaoning	genome	29903	Human	47	Male	20B	B.1.1.317	GR	National Institute for Viral Disease Control and Prevention, China CDC	National Institute for Viral Disease Control and Prevention, China CDC	Xiang Zhao,LingLing Mao,Yao Meng,Zhixiao Chen,Yuchao Wu,Yong Zhangï¼ŒBo Zhijianï¼ŒJianqun Zhang,Yang Song,Dayan Wang,WenQing Yaoï¼ŒWenbo Xu	?	?	?	2020-07-27	?	?
hCoV-19/Russia/ROS-Cento-32316789/2020	A1a	betacoronavirus	EPI_ISL_815392	?	2020-07-22	Europe	Russia	Rostov	Rostov-On-Don	Europe	Russia	Rostov	genome	29903	Human	21	Female	20B	B.1.1	GR	Centogene	Centogene	Peter Bauer, Krishna Kumar Kandaswamy, Vivi Hue-Trang Lieu	?	?	?	2021-01-14	?	?
hCoV-19/USA/CA-CZB-3686/2020	A1a	betacoronavirus	EPI_ISL_548414	?	2020-07-22	North America	USA	California	Yolo County	North America	USA	California	genome	29629	Human	?	?	20A	B.1.189	G	University of California, Davis	Chan-Zuckerberg Biohub	CZB Cliahub Consortium	?	?	?	2020-09-26	?	?
hCoV-19/Brazil/BA-13/2020	A1a	betacoronavirus	EPI_ISL_978498	?	2020-07-23	South America	Brazil	Bahia	?	South America	Brazil	Bahia	genome	29838	Human	77	Male	20B	B.1.1.28	GR	Central Public Health Laboratory - LACEN -Bahia, Salvador, Brazil	Central Public Health Laboratory - LACEN -Bahia, Salvador, Brazil	Stephane Tosta, Luciana Oliveira, Vanessa Nardy,PatrÃ­cia Cajado,Marcela GÃ³mez, Breno Dominguez, Jaqueline Gomes, Vagner Fonseca,Marta Giovanetti,Luiz Alcantara, Felicidade Pereira, Arabela Leal	?	?	?	2021-02-12	?	?
hCoV-19/NewZealand/20VR3879/2020	A1a	betacoronavirus	EPI_ISL_548145	?	2020-07-23	Oceania	New Zealand	Auckland	Counties Manukau	Oceania	New Zealand	Auckland	genome	29782	Human	?	Male	20D	B.1	G	Middlemore Hospital	Institute of Environmental Science and Research (ESR)	Xiaoyun Ren, Matt Storey, Nikki Freed, Muhammad Faisal, Jing Wang, Hermes Perez, Anja Werno, Antje van der Linden, Arlo Upton, Chris Mansell, David Hammer, Dragana Drinkovic, Gary McAuliffe, Hana Sofia Andersson, James Ussher, Jill Sherwood, Josh Freeman, Julia Howard, Juliet Elvy, Mary DeAlmeida, Matt Blakiston, Matthew Rogers, Max Bloomfield, Michael Addidle, Michelle Balm, Sally Roberts, Sarah…	?	?	?	2020-09-25	?	?
hCoV-19/Brazil/AM-FIOCRUZ-20892521AG/2020	A1a	betacoronavirus	EPI_ISL_1068232	?	2020-07-24	South America	Brazil	Amazonas BR	Manaus	South America	Brazil	Amazonas BR	genome	29704	Human	64	Male	20A	B.1.195	G	Laboratorio de Ecologia de Doencas Transmissiveis na Amazonia, Instituto Leonidas e Maria Deane - Fiocruz Amazonia	Laboratorio de Ecologia de Doencas Transmissiveis na Amazonia, Instituto Leonidas e Maria Deane - Fiocruz Amazonia	Valdinete Nascimento, Victor Souza, AndrÃ© Corado, Fernanda Nascimento, George Silva, Ãgatha Costa, Debora Duarte, Karina Pessoa, Matilde MejÃ­a, Luciana GonÃ§alves, Maria JÃºlia BrandÃ£o, Michele Jesus, Felipe Naveca on behalf of the Fiocruz COVID-19 Genomic Surveillance Network	?	?	?	2021-02-25	?	?
hCoV-19/Ireland/LS-NVRL-71IRL81151/2020	A1a	betacoronavirus	EPI_ISL_512099	?	2020-07-24	Europe	Ireland	Laois	?	Europe	Ireland	Laois	genome	29782	Human	?	Male	20A	B.1.258.2	G	National Virus Reference Laboratory	National Virus Reference Laboratory	Michael Carr, Gabriel Gonzalez, Jonathan Dean, Aditi Chaturvedi, Suzie Coughlan, Cillian F De Gascun	?	?	?	2020-08-10	?	?
hCoV-19/Mexico/VER-InDRE_322/2020	A1a	betacoronavirus	EPI_ISL_1060687	?	2020-07-24	North America	Mexico	Veracruz	?	North America	Mexico	Veracruz	genome	29738	Human	69	Male	20B	B.1.1	GR	Instituto de Diagnostico y Referencia Epidemiologicos (INDRE)_RNLSP	Instituto de Diagnostico y Referencia Epidemiologicos (INDRE)	Claudia Wong-Arambula, Abril Rodriguez-Maldonado, Fabiola Garces-Ayala, Adnan Araiza-Rodriguez, David Fragoso-Fonseca, Sergio Rangel-Guerrero, Mayra Jimenez-Morales, Nancy Munoz-Hernandez, Natividad Cruz-Ortiz, Tatiana Nunez-Garcia, Gisela Barrera-Badillo, Lucia Hernandez-Rivas, Irma Lopez-Martinez, Ernesto Ramirez-Gonzalez.	?	?	?	2021-02-23	?	?
hCoV-19/Bahrain/023285711_S13_L001/2020	A1a	betacoronavirus	EPI_ISL_632283	?	2020-07-25	Asia	Bahrain	Bahrain	?	Asia	Bahrain	Bahrain	genome	29624	Human	?	?	20A	B.1	GH	Communicable Disease Laboratory, Public Health Directorate	Communicable Disease Laboratory, Public Health Directorate	AlWasti,H., AlTaif,Z., AlHujairi,Z., AlAbbas,Z.	?	?	?	2020-11-08	?	?
hCoV-19/Bahrain/023287015_S14_L001/2020	A1a	betacoronavirus	EPI_ISL_632284	?	2020-07-25	Asia	Bahrain	Bahrain	?	Asia	Bahrain	Bahrain	genome	29777	Human	?	?	20A	B.1.281	GH	Communicable Disease Laboratory, Public Health Directorate	Communicable Disease Laboratory, Public Health Directorate	AlWasti,H., AlTaif,Z., AlHujairi,Z., AlAbbas,Z.	?	?	?	2020-11-08	?	?
hCoV-19/Canada/ON-SC0169/2020	A1a	betacoronavirus	EPI_ISL_933653	?	2020-07-25	North America	Canada	Ontario	Toronto	North America	Canada	Ontario	genome	29807	Human	?	?	20B	B.1.1.157	GR	Toronto Invasive Bacterial Diseases Network	McMaster University	Allison McGeer, Patryk Aftanas, Hooman Derakhshani, Angel Li, Kuganya Nirmalarajah, Emily Panousis, Ahmed Draia, Jalees Nasir, Michael Surette, Samira Mubareka, Andrew G. McArthur	?	?	?	2021-02-04	?	?
hCoV-19/Gabon/CERMEL-S0805/2021	A1a	betacoronavirus	EPI_ISL_2097223	?	2020-07-25	Africa	Gabon	Lambarene	?	Africa	Gabon	Lambarene	genome	29713	Human	35	Female	20B	B.1.1	GR	Centre de Recherches MÃ©dicales de LambarÃ©nÃ© (CERMEL)	Centre de Recherches MÃ©dicales de LambarÃ©nÃ© (CERMEL)	GÃ©dÃ©on Prince Manouana, Moustapha Nzamba Maloum, Sam Oâ€™neilla Oye Bingono, Georgelin Nguema Ondo, Rodrigue Bikangui, Samira Zoa Assoumou, Srinivas reddy Pallerla, Jean Bernard Lekana-Douki, JoÃ«l-Fleury Djoba Siawaya, Steffen Borrmann, Thirumalaisamy P. Velavan, Bertrand Lell and Ayola Akim Adegnika	?	?	?	2021-05-14	?	?
hCoV-19/Mexico/SLP-AH1COV2SS035_S24SLP-UASLP/2020	A1a	betacoronavirus	EPI_ISL_1500866	?	2020-07-27	North America	Mexico	San Luis Potosi	?	North America	Mexico	San Luis Potosi	genome	29873	Human	57	Male	20B	B.1.1	GR	Centro de InvestigaciÃ³n en Ciencias de la Salud y Biomedicina, U.A.S.L.P.	Centro de InvestigaciÃ³n en Ciencias de la Salud y Biomedicina, U.A.S.L.P.	MD PhD SofÃ­a Bernal Silva	?	?	?	2021-04-07	?	?
hCoV-19/Peru/MOQ-INS-777/2020	A1a	betacoronavirus	EPI_ISL_1532174	?	2020-07-27	South America	Peru	Moquegua	?	South America	Peru	Moquegua	genome	29526	Human	52	Female	20B	B.1.1	GR	Laboratorio de Referencia Nacional de Virus Respiratorio. Instituto Nacional de Salud PerÃº	Laboratorio de Referencia Nacional de BiotecnologÃ­a y BiologÃ­a Molecular. Instituto Nacional de Salud PerÃº	Carlos Padilla Rojas, Karolyn Vega Chozo, Luis Barcena, Priscila Lope Pari, Omar Caceres Rey, Marco Galarza Perez, Maribel Huaringa NuÃ±ez, Johanna Balbuena Torrez, Henri Bailon Calderon, Nancy Rojas Serrano	?	?	?	2021-04-10	?	?
hCoV-19/Zimbabwe/ZW-15905/2020	A1a	betacoronavirus	EPI_ISL_1191782	?	2020-07-27	Africa	Zimbabwe	Zimbabwe	?	Africa	Zimbabwe	Zimbabwe	genome	29808	Human	24	Female	20B	B.1.1	GR	National Microbiology Reference Laboratory	Quadram Institute Bioscience	Tapfumanei Mashe, Faustinos T Takawira, Hlanai Gumbo, Kenneth K Maeka, Agnes Juru, Charles Nyagupe, Sekesai Zinyowera, Muchaneta Mugabe, Thanh Le Viet, Justin Oâ€™Grady, Gemma Kay, David Baker, Gaetan Thilliez, Ana-Victoria Gutierrez, Robert Kingsley, Leonardo de Oliveira Martins, Andrew Tarupiwa, Andrew J. Page, Raiva Simbi	?	?	?	2021-03-09	?	?
hCoV-19/Australia/VIC13095/2020	A1a	betacoronavirus	EPI_ISL_640316	?	2020-07-28	Oceania	Australia	Victoria	?	Oceania	Australia	Victoria	genome	29809	Human	44	Male	20B	D.2	GR	Microbiological Diagnostic Unit - Public Health Laboratory (MDU-PHL)	MDU-PHL	Seemann T., Schultz M.B., Sait, M.L., Sherry, N.L.	?	?	?	2020-11-18	?	?
hCoV-19/Bahamas/33826/2020	A1a	betacoronavirus	EPI_ISL_1415412	?	2020-07-28	North America	Bahamas	Bahamas	?	North America	Bahamas	Bahamas	genome	29728	Human	?	?	20B	B.1.1.192	GR	Reference Laboratory of the Ministry of Health	Laboratory of Respiratory Viruses and Measles, Oswaldo Cruz Institute, FIOCRUZ	Paola Resende, Indira Martins, Jessica Edwards, Luciana Appolinario, Fernando Motta, Anna Carolina Paixao, Ana Carolina Mendonca, Alice Sampaio Rocha, Renata Serrano Lopes, Marilda Siqueira on behalf of the Fiocruz COVID-19 Genomic Surveillance Network	?	?	?	2021-03-31	?	?
hCoV-19/Belarus/MI-RII-MH11353S/2020	A1a	betacoronavirus	EPI_ISL_754231	?	2020-07-28	Europe	Belarus	Minsk Region	Smalyavichy	Europe	Belarus	Minsk Region	genome	29782	Human	40	Male	20A	B.1	G	The Republican Research and Practical Center for Epidemiology and Microbiology (RRPCEM)	WHO National Influenza Centre Russian Federation	Elena Gasich, Kirill Bulda, Anatoly Krasko, Andrey Komissarov, Artem Fadeev, Anna Ivanova, Kseniya Komissarova, Dmitry Bazhenov, Daria Danilenko, Ksenia Safina, Elena Nabieva, Georgii Bazykin, Dmitry Lioznov	?	?	?	2020-12-31	?	?
hCoV-19/Egypt/CCHE57357-A-29/2020	A1a	betacoronavirus	EPI_ISL_812805	?	2020-07-28	Africa	Egypt	Egypt	?	Africa	Egypt	Egypt	genome	29903	Human	?	?	19A	B.1	L	Genomics Program, Children Cancer Hospital	Genomics Program, Children Cancer Hospital	Hatem,A., Hadad,A., Abouelnaga,S., Amer,K., Salah,H., Farawyla,H., Halafawy,A., Mansour,T., shalaby,L., Hassan,W., Soliman,M., Gomaa,C., Hassan,R., Soliman,S., Monuir,G., Hammad,M., Hussein,S., Abdo,I., Jalal,D., El-Zayat,M., El-Shaqnqery,H., Diab,A., Bakry,U., Samir,O., Magdeldin,S., Sayed,A.	?	?	?	2021-01-13	?	?
hCoV-19/Egypt/CCHE57357-A-75/2020	A1a	betacoronavirus	EPI_ISL_812843	?	2020-07-28	Africa	Egypt	Egypt	?	Africa	Egypt	Egypt	genome	29903	Human	?	?	19A	A	O	Genomics Program, Children Cancer Hospital	Genomics Program, Children Cancer Hospital	Hatem,A., Hadad,A., Abouelnaga,S., Amer,K., Salah,H., Farawyla,H., Halafawy,A., Mansour,T., shalaby,L., Hassan,W., Soliman,M., Gomaa,C., Hassan,R., Soliman,S., Monuir,G., Hammad,M., Hussein,S., Abdo,I., Jalal,D., El-Zayat,M., El-Shaqnqery,H., Diab,A., Bakry,U., Samir,O., Magdeldin,S., Sayed,A.	?	?	?	2021-01-13	?	?
hCoV-19/Ukraine/Ivano-Frankivsk-706/2020	A1a	betacoronavirus	EPI_ISL_576147	?	2020-07-28	Europe	Ukraine	Ivano-Frankivsk	?	Europe	Ukraine	Ivano-Frankivsk	genome	29891	Human	43	Male	20B	B.1.1	GR	Department of Respiratory & Other Viral Infections of L.V. Gromashevsky Institute of Epidemiology & Infectious Diseases NAMS of Ukraine	Department of Respiratory & Other Viral Infections of L.V. Gromashevsky Institute of Epidemiology & Infectious Diseases NAMS of Ukraine, JSC "Farmak"	Alla Mironenko, Ihor Kravchuk, Liudmyla Bolotova, Larysa Radchenko, Nataliia Teteriuk	?	?	?	2020-10-09	?	?
hCoV-19/Ukraine/Kharkiv-705/2020	A1a	betacoronavirus	EPI_ISL_576146	?	2020-07-28	Europe	Ukraine	Kharkiv	?	Europe	Ukraine	Kharkiv	genome	29841	Human	69	Male	20B	B.1.1.243	GR	Department of Respiratory & Other Viral Infections of L.V. Gromashevsky Institute of Epidemiology & Infectious Diseases NAMS of Ukraine	Department of Respiratory & Other Viral Infections of L.V. Gromashevsky Institute of Epidemiology & Infectious Diseases NAMS of Ukraine, JSC "Farmak"	Alla Mironenko, Ihor Kravchuk, Liudmyla Bolotova, Larysa Radchenko, Nataliia Teteriuk	?	?	?	2020-10-09	?	?
hCoV-19/Panama/GMI-PA437737/2020	A1a	betacoronavirus	EPI_ISL_1225529	?	2020-07-29	North America	Panama	Bocas del Toro	Changuinola	North America	Panama	Bocas del Toro	genome	29602	Human	28	Male	20A	B.1.203	G	Gorgas Memorial Laboratory of Health Studies	Gorgas Memorial Laboratory of Health Studies	Yamilka Diaz, Anyuri Ortiz, Adriana Weeden, Daniel Castillo, Claudia Gonzalez, Brechla Moreno, Mabel Martinez-Montero, Marlene Castillo, Gretel Vasquez, Lisseth Saenz, Danilo Franco, Yaneth Pitti, Oris Chavarria, Jessica Gondola, Ambar Moreno, Layda Abrego, Davis Beltran, Ilka Guerra, Jim Chang, Zumara Chaverra, Isela Guerrero, Alejandra Valoy, Melissa Gaitan, Dimelza Arauz, Maria Chen-German, El…	?	?	?	2021-03-12	?	?
hCoV-19/SaudiArabia/KAUST-RIYADH1239/2020	A1a	betacoronavirus	EPI_ISL_678184	?	2020-07-29	Asia	Saudi Arabia	Riyadh	?	Asia	Saudi Arabia	Riyadh	genome	29903	Human	?	?	20A	B.1.398	G	Pathogen Genomics Lab King Abdullah University of Science and Technology(KAUST)	Pathogen Genomics Lab King Abdullah University of Science and Technology(KAUST)	Muhammad Shuaib, Raeece Naeem, Sara Mfarrej, Olga Douvropoulou, Raushan Nugmanova, Sharif Hala, Awad Al-Omari, Samer Salih, Abbas Al Mutair, Arnab Pain	?	?	?	2020-12-06	?	?
hCoV-19/SaudiArabia/KAUST-RIYADH1249/2020	A1a	betacoronavirus	EPI_ISL_678215	?	2020-07-29	Asia	Saudi Arabia	Riyadh	?	Asia	Saudi Arabia	Riyadh	genome	29903	Human	?	?	20C	B.1	GH	Pathogen Genomics Lab King Abdullah University of Science and Technology(KAUST)	Pathogen Genomics Lab King Abdullah University of Science and Technology(KAUST)	Sara Mfarrej, Olga Douvropoulou, Raushan Nugmanova, Raeece Naeem, Sharif Hala, Awad Al-Omari, Samer Salih, Abbas Al Mutair, Arnab Pain	?	?	?	2020-12-06	?	?
hCoV-19/USA/GA-CDC-6424/2020	A1a	betacoronavirus	EPI_ISL_527661	?	2020-07-29	North America	USA	Georgia	?	North America	USA	Georgia	genome	29882	Human	?	Female	20C	B.1	GH	GA Department of Public Health Laboratory	Pathogen Discovery, Respiratory Viruses Branch, Division of Viral Diseases, Centers for Disease Control and Prevention	Yan Li, Anna Montmayeur, Jing Zhang, Krista Queen, Ying Tao, Anna Uehara, Rachel Marine, Clinton R. Paden, Haibin Wang, Suxiang Tong	?	?	?	2020-09-04	?	?
hCoV-19/USA/HI-H200180/2020	A1a	betacoronavirus	EPI_ISL_752740	?	2020-07-29	North America	USA	Hawaii	Honolulu County	North America	USA	Hawaii	genome	29808	Human	?	?	20A	B.1.243	G	State Laboratories Division, Hawaii State Department of Health	State Laboratories Division, Hawaii State Department of Health	Pamela O'Brien, Sabrina Diemert, Drew Kuwazaki, Razvan Sultana, Edward Desmond	?	?	?	2020-12-31	?	?
hCoV-19/Armenia/UW-ARM8/2020	A1a	betacoronavirus	EPI_ISL_1854648	?	2020-07-30	Asia	Armenia	Armenia	?	Asia	Armenia	Armenia	genome	29540	Human	?	?	20B	B.1.1.419	GR	National Center of Disease Control and Prevention of the Republic of Armenia	UW Virology Lab	Pavitra Roychoudhury, Arsen Arakelyan, Anahit Hovhannisyan, Diana Avetyan, Siras Hakobyan, Gisane Khachatyan, Maria Nikoghosyan, Tamara Sirunyan, Nelli Muradyan, Andranik Chavushyan, Hovsep Ghazaryan, Roksana Zakharyan, Anna Khazaryan, Lyudmila Niazyan, Hong Xie, Lasata Shrestha, Shah Mohamed Bakhash, Michelle Lin, Meei-Li Huang, Keith R. Jerome, Alexander Greninger	?	?	?	2021-05-03	?	?
hCoV-19/Australia/QLD999/2020	A1a	betacoronavirus	EPI_ISL_530257	?	2020-07-30	Oceania	Australia	Queensland	?	Oceania	Australia	Queensland	genome	29873	Human	?	?	20B	D.2	GR	Queensland Health Forensic and Scientific Services, Public Health Virology	Public Health Virology Laboratory, Forensic and Scientific Services, Queensland Health	Son Nguyen et al	?	?	?	2020-09-11	?	?
hCoV-19/Australia/VIC7403/2020	A1a	betacoronavirus	EPI_ISL_564385	?	2020-07-30	Oceania	Australia	Victoria	?	Oceania	Australia	Victoria	genome	29812	Human	18	Female	20B	D.2	GR	Victorian Infectious Diseases Reference Laboratory (VIDRL)	VIDRL and MDU-PHL	Caly, L., Seemann, T., Sait, M., Schultz, M. B., Druce J., Sherry, N.	?	?	?	2020-09-30	?	?
hCoV-19/Colombia/DC-CIMBIUR-D30/2020	A1a	betacoronavirus	EPI_ISL_1040924	?	2020-07-30	South America	Colombia	Bogota	?	South America	Colombia	Bogota	genome	29782	Human	1	Female	20C	B.1.111	GH	Grupo de InvestigaciÃ³n en Enfermedades Tropicales del EjÃ©rcito (GINETEJ), Laboratorio de Referencia e InvestigaciÃ³n, DirecciÃ³n de Sanidad EjÃ©rcito, BogotÃ¡, Colombia	Centro de Investigaciones en MicrobiologÃ­a y BiotecnologÃ­a-UR (CIMBIUR), Facultad de Ciencias Naturales, Universidad del Rosario, BogotÃ¡, Colombia	Juan David RamÃ­rez, Marina MuÃ±oz, Nathalia Ballesteros, Luz H. PatiÃ±o, Sergio CastaÃ±eda, Carlos A. RincÃ³n, Claudia P. Mendez, Magda C. Oliveros, Julie J. Perez, Elizabeth K. Marquez, Frank de los Santos Ortiz, Camilo Correa-Cardenas, Maria C. Duque, Alberto Paniz-Mondolfi	?	?	?	2021-02-22	?	?
hCoV-19/Indonesia/YO-UGM-107727/2020	A1a	betacoronavirus	EPI_ISL_576145	?	2020-07-30	Asia	Indonesia	Yogyakarta	?	Asia	Indonesia	Yogyakarta	genome	29897	Human	28	Male	20B	B.1.1.398	GR	RSA Universitas Gadjah Mada	Genetics Working Group (Pokja Genetik) Faculty of Medicine, Public Health and Nursing Universitas Gadjah Mada (FK-KMK UGM); Disease Investigation Center Wates Ministry of Agriculture Indonesia; Department of Microbiology FK-KMK UGM; Laboratorium Diagnostik Yayasan Tahija World Mosquito Program (WMP) Yogyakarta Center for Tropical Medicine FK-KMK UGM; Integrated Research Center FK-KMK UGM; Departm…	Gunadi, Hendra Wibawa, Marcellus, Mohamad S. Hakim, Edwin W. Daniwijaya, Ludhang P. Rizki, Endah Supriyati, Eggi Arguni, Titik Nuryastuti, Tri Wibawa, Dwi AA Nugrahaningsih, Afiahayati, Siswanto, Kristy Iskandar, Nungki Anggorowati, William Widitjiarso, Fadil Fahri	?	?	?	2020-10-09	?	?
hCoV-19/Ireland/MH-NVRL-71IRL94783/2020	A1a	betacoronavirus	EPI_ISL_525361	?	2020-07-30	Europe	Ireland	Meath	?	Europe	Ireland	Meath	genome	29782	Human	?	Female	20A	B.1.258.2	G	National Virus Reference Laboratory	National Virus Reference Laboratory	Michael Carr, Gabriel Gonzalez, Jonathan Dean, Aditi Chaturvedi, Suzie Coughlan, Cillian F De Gascun	?	?	?	2020-08-29	?	?
hCoV-19/Canada/NS-NML-5524/2020	A1a	betacoronavirus	EPI_ISL_1055688	?	2020-07-31	North America	Canada	Nova Scotia	?	North America	Canada	Nova Scotia	genome	29714	Human	2	Male	20A	B.1.210	G	QEII Health Sciences Centre	National Microbiology Laboratory (NML)	Anna Majer, Shari Tyson, Grace Seo, Philip Mabon, Elsie Grudeski, Rhiannon Huzarewich, Russell Mandes, Anneliese Landgraff, Jennifer Tanner, Natalie Knox, Morag Graham, Gary Van Domselaar, Todd Hatchette, Jason LeBlanc, Janice Pettipas, Dan Gaston, Nathalie Bastien, Yan Li, Timothy Booth, Darian Hole, Madison Chapel, Kirsten Biggar, CanCOGeN's metadata curation team, Public Health Agency of Canad…	?	?	?	2021-02-23	?	?
hCoV-19/Ghana/WACCBIP-GS32/2020	A1a	betacoronavirus	EPI_ISL_884852	?	2020-07-31	Africa	Ghana	Ghana	?	Africa	Ghana	Ghana	genome	29782	Human	?	?	20B	B.1.1.29	GR	Department of Biochemistry, Cell and Molecular Biology, West African Centre for Cell Biology of Infectious Pathogens (WACCBIP), University of Ghana	Department of Biochemistry, Cell and Molecular Biology, West African Centre for Cell Biology of Infectious Pathogens (WACCBIP), University of Ghana	Ngoi,J.M., Tei-Maya,F., Morang'a,C.M., Magnussen,V., Amuzu,D.S., Mohammed,A., Tapela,K., Kibinge,N., Diallo,A.B., Kumi-Ansah,F., Odoom,T., Boakye,O.D., Amoako,E., Abass,A.-K., Quashie,P., Amenga-Etego,L.N., Akoriyea,S.K., Awandare,G.A., Bediako,Y.	?	?	?	2021-01-26	?	?
hCoV-19/USA/NC-UNC-LCCC0079/2020	A1a	betacoronavirus	EPI_ISL_877660	?	2020-07-31	North America	USA	North Carolina	?	North America	USA	North Carolina	genome	29903	Human	19	Male	20A	B.1	G	Clinical Molecular Microbiology Laboratory, UNC Hospital	Dirk Dittmer	Razia Moorad , Justin T. Landis , Brent A. Eason, Melissa B. Miller, Linda Pluta, Dirk Dittmer, Angelica Juarez, Cecilia Thompson , Cameroon Grant, Evelyn Hoffman, Patricio Cano, Jason Wong, Carolina Caro-Vegas, Blossom Damania.	?	?	?	2021-01-27	?	?
hCoV-19/HongKong/HKU-201216-163/2020	A1a	betacoronavirus	EPI_ISL_1034692	?	2020-08-02	Asia	Hong Kong	Hong Kong	?	Asia	Hong Kong	Hong Kong	genome	29782	Human	?	?	20B	B.1.1.47	GR	Department of Microbiology, The University of Hong Kong	Department of Microbiology, The University of Hong Kong	Kelvin K.W. To, Kwok-Yung Yuen	?	?	?	2021-02-19	?	?
hCoV-19/Australia/SA0480/2020	A1a	betacoronavirus	EPI_ISL_510544	?	2020-08-03	Oceania	Australia	South Australia	?	Oceania	Australia	South Australia	genome	29865	Human	?	?	20B	D.2	GR	SA Pathology	SA Pathology	Lex Leong, Chuan Kok Lim, Mark Turra, Ivan Bastian, Geoff Higgins	?	?	?	2020-08-07	?	?
hCoV-19/Canada/Qc-HCLM-7051222947/2020	A1a	betacoronavirus	EPI_ISL_825729	?	2020-08-03	North America	Canada	Quebec	?	North America	Canada	Quebec	genome	29782	Human	21	Male	20B	B.1.1.157	GR	Laboratoire de santÃ© publique du QuÃ©bec	Laboratoire de santÃ© publique du QuÃ©bec	Sandrine Moreira, Ioannis Ragoussis, Guillaume Bourque, Jesse Shapiro, Mark Lathrop and Michel Roger on behalf of the CoVSeQ research group (http://covseq.ca/researchgroup)	?	?	?	2021-01-15	?	?
hCoV-19/Ukraine/Kyiv-785/2020	A1a	betacoronavirus	EPI_ISL_576148	?	2020-08-03	Europe	Ukraine	Kyiv	?	Europe	Ukraine	Kyiv	genome	29845	Human	44	Male	20B	B.1.1	GR	Department of Respiratory & Other Viral Infections of L.V. Gromashevsky Institute of Epidemiology & Infectious Diseases NAMS of Ukraine	Department of Respiratory & Other Viral Infections of L.V. Gromashevsky Institute of Epidemiology & Infectious Diseases NAMS of Ukraine, JSC "Farmak"	Alla Mironenko, Ihor Kravchuk, Liudmyla Bolotova, Larysa Radchenko, Nataliia Teteriuk	?	?	?	2020-10-09	?	?
hCoV-19/Argentina/PAIS-B0055/2020	A1a	betacoronavirus	EPI_ISL_1396295	?	2020-08-04	South America	Argentina	Buenos Aires	?	South America	Argentina	Buenos Aires	genome	29880	Human	22	Male	20C	B.1.499	GH	Laboratorio de VirologÃ­a del Hospital de NiÃ±os Dr. Ricardo Gutierrez	BiocÃ³dices SA. on behalf of 'Proyecto Argentino Interinstitucional de genomica de SARS-CoV-2' (PAIS Consortium)	Alexay, S; Thomas, G; Medina, C; Labarta, N; Streitenberger, C; Villegas, E; Barreda Frank, M; Grandis, E; Acevedo, ME; Alvarez Lopez, C; Jacques, O; Mistchenko, A; J, Zubrzycki J; Berros, JM; Dopazo, H.	?	?	?	2021-03-29	?	?
hCoV-19/Canada/ABPHL-02509/2020	A1a	betacoronavirus	EPI_ISL_2163060	?	2020-08-05	North America	Canada	Alberta	?	North America	Canada	Alberta	genome	29714	Human	?	?	20B	AE.8	GR	Alberta Precision Labs (APL)	Public Health Agency of Canada (PHAC) National Microbiology Laboratory	Buss, E, Croxen M, Deo A, Dieu P, Gill K, Ferrato C, Khan F, Koleva P, Li V, Lloyd C, Lynch T, Ma R, Murphy S, Pabbaraju K, Shokoples S, Tipples G, Thayer J, Whitehouse M, Wong A, Yu C, Zelyas N	?	?	?	2021-05-19	?	?
hCoV-19/SouthSudan/UG578/2020	A1a	betacoronavirus	EPI_ISL_2928025	?	2020-08-05	Africa	South Sudan	South Sudan	?	Africa	South Sudan	South Sudan	genome	29848	Human	?	?	19B	A.25	S	South Sudan Ministry of Health, WHO South Sudan, MRC/UVRI & LSHTM Uganda Research Unit	MRC/UVRI & LSHTM Uganda Research Unit, South Sudan Ministry of Health, WHO South Sudan	Joseph Francis Wamala, Abe G. Abias, Dennis Kenyi Lodiongo, Sudhir Bunga, James Ayei, Lul Lojok Deng, Richard Lino Loro Lako, John Rumunu, Juma John HM, Dan Lule Bugembe, Pontiano Kaleebu, Matthew Cotten, My V.T. Phan	?	?	?	2021-07-13	?	?
hCoV-19/Aruba/AW-RIVM-10390/2020	A1a	betacoronavirus	EPI_ISL_636516	?	2020-08-06	South America	Aruba	Aruba	?	South America	Aruba	Aruba	genome	29782	Human	?	?	20A	B.1.240.1	G	Dutch COVID-19 response team	National Institute for Public Health and the Environment (RIVM)	Adam Meijer, Harry Vennema, Jeroen Cremer, Sharon van den Brink, Bas van der Veer, AnneMarie van den Brandt, Florian Zwagemaker, Dennis Schmitz, Chantal Reusken, on behalf of the national COVID-19 response team	?	?	?	2020-11-13	?	?
hCoV-19/Peru/LIM-INS-486/2020	A1a	betacoronavirus	EPI_ISL_1111384	?	2020-08-06	South America	Peru	Lima	?	South America	Peru	Lima	genome	29816	Human	?	?	20D	C.14	GR	Laboratorio de Referencia Nacional de Virus Respiratorio. Instituto Nacional de Salud PerÃº	Laboratorio de Referencia Nacional de EnteropatÃ³genos. Instituto Nacional de Salud del PerÃº	Ronnie Gavilan Chavez, Junior Caro Castro, Willi Quino Sifuentes, Veronica Hurtado Vela, Iris Silva Molina, Fiorella Orellana Peralta	?	?	?	2021-03-01	?	?
hCoV-19/SouthAfrica/NICD-R15394/2020	A1a	betacoronavirus	EPI_ISL_2433838	?	2020-08-06	Africa	South Africa	North-West	?	Africa	South Africa	North-West	genome	29868	Human	29	Female	20B	B.1.1.53	GR	National Institute for Communicable Diseases of the National Health Laboratory Service	National Institute for Communicable Diseases of the National Health Laboratory Service	Amoako DG, Scheepers C, Mohale T, Ntuli N, Mahlangu B, Ismail A, Bhiman JN	?	?	?	2021-06-07	?	?
hCoV-19/Nepal/2673/2020	A1a	betacoronavirus	EPI_ISL_754070	?	2020-08-07	Asia	Nepal	Rolpa	?	Asia	Nepal	Rolpa	genome	29480	Human	13	Female	20B	B.1.1.216	GR	Nepal Korea Friendship Municipality Hospital	Nepal Health Research Council	Pradip Gyanwali, Meghnath Dhimal	?	?	?	2020-12-31	?	?
hCoV-19/Colombia/DC-C102/2020	A1a	betacoronavirus	EPI_ISL_2339876	?	2020-08-08	South America	Colombia	Bogota	?	South America	Colombia	Bogota	genome	29782	Human	54	Male	20C	B.1.113	GH	Centro de Estudio de Enfermedades Autoinmunes (CREA), Universidad del Rosario, Bogota, Colombia	Centro de Investigaciones en MicrobiologÃ­a y BiotecnologÃ­a-UR (CIMBIUR), Facultad de Ciencias Naturales, Universidad del Rosario, BogotÃ¡, Colombia	Juan-Manuel Anaya, Gustavo Salguero, Juan Esteban Gallo, Carolina RamÃ­rez-Santana, Sergio CastaÃ±eda, Nathalia Ballesteros, Marina MuÃ±oz, Luz H. PatiÃ±o, Juan David RamÃ­rez	?	?	?	2021-05-29	?	?
hCoV-19/HongKong/MV2007-00689/2020	A1a	betacoronavirus	EPI_ISL_536411	?	2020-08-08	Asia	Hong Kong	Hong Kong	?	Asia	Hong Kong	Hong Kong	genome	29903	Human	23	Male	20B	B.1.1.63	GR	Medtimes Molecular Laboratory	Medtimes Molecular Laboratory	Eric Chan, Winsome Wong, Jacqueline Tam, Isaac Chow	?	?	?	2020-09-16	?	?
hCoV-19/USA/GA-UW-5500394/2020	A1a	betacoronavirus	EPI_ISL_2773935	?	2020-08-08	North America	USA	Georgia	?	North America	USA	Georgia	genome	29540	Human	?	?	20C	B.1.369	GH	UW Virology Lab	UW Virology Lab	Pavitra Roychoudhury, Hong Xie, Lasata Shrestha, Shah Mohamed Bakhash, Margaret Mills, Noah Baker, Sean Ellis, Meei-Li Huang, Keith R Jerome, Alexander Greninger	?	?	?	2021-07-01	?	?
hCoV-19/Australia/TAS00279/2020	A1a	betacoronavirus	EPI_ISL_577607	?	2020-08-09	Oceania	Australia	Tasmania	?	Oceania	Australia	Tasmania	genome	29625	Human	?	?	20B	D.2	GR	Royal Hobart Hospital	Royal Hobart Hospital	Cooley L., van Haeften R.	?	?	?	2020-10-13	?	?
hCoV-19/Armenia/UW-ARM20/2020	A1a	betacoronavirus	EPI_ISL_1854614	?	2020-08-10	Asia	Armenia	Armenia	?	Asia	Armenia	Armenia	genome	29540	Human	?	?	20B	B.1.1	GR	National Center of Disease Control and Prevention of the Republic of Armenia	UW Virology Lab	Pavitra Roychoudhury, Arsen Arakelyan, Anahit Hovhannisyan, Diana Avetyan, Siras Hakobyan, Gisane Khachatyan, Maria Nikoghosyan, Tamara Sirunyan, Nelli Muradyan, Andranik Chavushyan, Hovsep Ghazaryan, Roksana Zakharyan, Anna Khazaryan, Lyudmila Niazyan, Hong Xie, Lasata Shrestha, Shah Mohamed Bakhash, Michelle Lin, Meei-Li Huang, Keith R. Jerome, Alexander Greninger	?	?	?	2021-05-03	?	?
hCoV-19/Australia/NSW1074/2020	A1a	betacoronavirus	EPI_ISL_593676	?	2020-08-10	Oceania	Australia	New South Wales	Sydney	Oceania	Australia	New South Wales	genome	29408	Human	?	?	20B	D.2	GR	Pathology West - NSW Health Pathology	NSW Health Pathology - Institute of Clinical Pathology and Medical Research; Westmead Hospital; University of Sydney	CIDM-PH et al.	?	?	?	2020-10-23	?	?
hCoV-19/Denmark/DCGC-2506/2020	A1a	betacoronavirus	EPI_ISL_617777	?	2020-08-10	Europe	Denmark	Midtjylland	?	Europe	Denmark	Midtjylland	genome	29782	Human	?	?	20B	B.1.1.288	GR	Department of Virus and Microbiological Special Diagnostics, Statens Serum Institut, Denmark	Albertsen lab, Department of Chemistry and Bioscience, Aalborg University, Denmark	Danish Covid-19 Genome Consortia	?	?	?	2020-11-05	?	?
hCoV-19/Nepal/616/2020	A1a	betacoronavirus	EPI_ISL_754063	?	2020-08-10	Asia	Nepal	Dolakha	?	Asia	Nepal	Dolakha	genome	29614	Human	26	Male	20B	B.1.1	GR	Kathmandu University	Nepal Health Research Council	Pradip Gyanwali, Meghnath Dhimal	?	?	?	2020-12-31	?	?
hCoV-19/Oman/520278486/2020	A1a	betacoronavirus	EPI_ISL_2603855	?	2020-08-10	Asia	Oman	South Batinah	?	Asia	Oman	South Batinah	genome	29840	Human	46	Male	20B	B.1.1.27	GR	Oman-National Influenza Center	Biotechnology & OMICs Laboratory	Aisha Al-Amri, Ahmed Al Harrasi, Intisar Al-Shukri, Amal Al-Maani, Sajjad Asaf, Bilal Hussain, Samiya Al-Zadjali, Ahmed N Al-Rawahi, Saqib Bilal, Abdul Latif Khan, Samira Al-Mahruqi, Ahmed Al-Rawahi, Hanan Al-Kindi, Amina Al-Jardani.	?	?	?	2021-06-18	?	?
hCoV-19/Pakistan/JRCGR-KHI47/2020	A1a	betacoronavirus	EPI_ISL_779285	?	2020-08-10	Asia	Pakistan	Karachi	?	Asia	Pakistan	Karachi	genome	29903	Human	?	?	20C	B.1.36	GH	Jamil-ur-Rahman Center for Genome Research, Dr. Panjwani Center for Molecular Medicine and Drug Research	Jamil-ur-Rahman Center for Genome Research, Dr. Panjwani Center for Molecular Medicine and Drug Research	Shakeel,M., Irfan,M., Nisa,Z., Rashid,M., Ansari,S., Khan,I.	?	?	?	2021-01-05	?	?
hCoV-19/Suriname/SR-84/2020	A1a	betacoronavirus	EPI_ISL_2502533	?	2020-08-10	South America	Suriname	Suriname	?	South America	Suriname	Suriname	genome	29775	Human	?	?	20A	B.1.219	G	Central Laboratory, Bureau of Public Health (BOG) and Academic Hospital Paramaribo	Erasmus Medical Center	Bas B Oude Munnink, Cherise Beek, Consuella Partowidjojo, Dion Gajadin, Ed PF IJzerman, Emmanuelle Munger, Gary Gummels, Ingrid SK Krishnadath, Lycke Woittiez, Marion PG Koopmans, Mireille Van de Veer, Phyllis Pinas, Princes Wongsowidjojo, Radjesh Ori, Ranisha Doerbalie, Rohma Banwari, Soeradj Harkisoen, Stephen Vreden, Tilotmadebie Ramlal, Verne Nanhoe	?	?	?	2021-06-12	?	?
hCoV-19/USA/LA-EVTL899/2020	A1a	betacoronavirus	EPI_ISL_653590	?	2020-08-10	North America	USA	Louisiana	Sabine Parish	North America	USA	Louisiana	genome	29840	Human	71	Female	20C	B.1.582	GH	LSUHS Emerging Viral Threat Laboratory	Microbial Genome Sequencing Center	Jeremy P. Kamil, Rona S. Scott, Maarten Van Diest, Malgorzata Bienkowska-Haba, Katarzyna Zwolinska, Andrew D. Yurochko, Christopher G. Kevil, Martin J. Sapp, Daniel J. Snyder, Vaughn S. Cooper, John A. Vanchiere	?	?	?	2020-11-23	?	?
hCoV-19/Australia/WA158/2020	A1a	betacoronavirus	EPI_ISL_596721	?	2020-08-11	Oceania	Australia	Western Australia	?	Oceania	Australia	Western Australia	genome	29409	Human	?	?	20B	B.1.1.29	GR	PathWest Laboratory Medicine WA	PathWest Laboratory Medicine WA Microbial Surveillance Unit	PathWest Laboratory Medicine WA Microbial Surveillance Unit	?	?	?	2020-10-27	?	?
hCoV-19/Bolivia/26938/2020	A1a	betacoronavirus	EPI_ISL_837559	?	2020-08-11	South America	Bolivia	Santa Cruz BO	?	South America	Bolivia	Santa Cruz BO	genome	29774	Human	?	?	20B	B.1.1	GR	Centro Nacional de Enfermedades Tropicales (CENETROP)	Laboratory of Respiratory Viruses and Measles, Oswaldo Cruz Institute, FIOCRUZ	Paola Resende, Roxana Loayza, Cinthia Avila, Luciana Appolinario, Fernando Motta, Anna Carolina Paixao, Ana Carolina Mendonca, Marilda Siqueira on behalf of the Fiocruz COVID-19 Genomic Surveillance Network	?	?	?	2021-01-18	?	?
hCoV-19/Peru/LIM-INS-511/2020	A1a	betacoronavirus	EPI_ISL_1111408	?	2020-08-11	South America	Peru	Lima	?	South America	Peru	Lima	genome	29826	Human	?	?	20D	B.1.1.1	GR	Laboratorio de Referencia Nacional de EnteropatÃ³genos. Instituto Nacional de Salud del PerÃº	Laboratorio de Referencia Nacional de EnteropatÃ³genos. Instituto Nacional de Salud del PerÃº	Ronnie Gavilan Chavez, Junior Caro Castro, Willi Quino Sifuentes, Veronica Hurtado Vela, Iris Silva Molina, Fiorella Orellana Peralta	?	?	?	2021-03-01	?	?
hCoV-19/Cameroon/CV417/2020	A1a	betacoronavirus	EPI_ISL_845550	?	2020-08-12	Africa	Cameroon	YaoundÃ©	?	Africa	Cameroon	YaoundÃ©	genome	29829	Human	26	Male	20A	B.1	G	National Public Health Laboratory, Cameroon	African Centre of Excellence for Genomics of Infectious Diseases (ACEGID), Redeemer's University	Oluniyi P.E. et al	?	?	?	2021-01-18	?	?
hCoV-19/Ecuador/USFQ-188/2020	A1a	betacoronavirus	EPI_ISL_525437	?	2020-08-12	South America	Ecuador	Imbabura	Otavalo	South America	Ecuador	Imbabura	genome	29849	Human	43	Male	20A	B.1	G	Institute of Microbiology, Universidad San Francisco de Quito	Institute of Microbiology, Universidad San Francisco de Quito	Juan JosÃ© Guadalupe, Monica Becerra-Wong, BelÃ©n Prado-Vivar, Sully MÃ¡rquez, Bernardo GutiÃ©rrez, Dayron Brossard, Carlos Mena, Nabih Dahik, VerÃ³nica BarragÃ¡n, Patricio Rojas-Silva, Gabriel Trueba, Michelle Grunauer, PaÃºl CÃ¡rdenas	?	?	?	2020-08-29	?	?
hCoV-19/BurkinaFaso/2-042-1650/2020	A1a	betacoronavirus	EPI_ISL_660493	?	2020-08-13	Africa	Burkina Faso	Hauts-Bassins	HoundÃ©	Africa	Burkina Faso	Hauts-Bassins	genome	29773	Human	46	Female	20B	B.1.1	GR	Laboratoire de Microbiologie CHU Souro Sanou	Centre Muraz	Abdoul-Salam Ouedraogo, Yacouba Sawadogo, Essia Belarbi, Grit Schubert, Fabian Leendertz, ArsÃ¨ne Zongo, Soumeya Ouangraoua, Zekiba Tarnagda, Lassana SangarÃ©, Halidou Tinto	?	?	?	2020-11-26	?	?
hCoV-19/NewZealand/20VR3920/2020	A1a	betacoronavirus	EPI_ISL_548102	?	2020-08-13	Oceania	New Zealand	Waikato	?	Oceania	New Zealand	Waikato	genome	29782	Human	?	Female	20D	C.12	GR	Waikato Hospital	Institute of Environmental Science and Research (ESR)	Xiaoyun Ren, Matt Storey, Nikki Freed, Muhammad Faisal, Jing Wang, Hermes Perez, Anja Werno, Antje van der Linden, Arlo Upton, Chris Mansell, David Hammer, Dragana Drinkovic, Gary McAuliffe, Hana Sofia Andersson, James Ussher, Jill Sherwood, Josh Freeman, Julia Howard, Juliet Elvy, Mary DeAlmeida, Matt Blakiston, Matthew Rogers, Max Bloomfield, Michael Addidle, Michelle Balm, Sally Roberts, Sarah…	?	?	?	2020-09-25	?	?
hCoV-19/USA/MO-QDX-4445/2020	A1a	betacoronavirus	EPI_ISL_937076	?	2020-08-13	North America	USA	Missouri	?	North America	USA	Missouri	genome	29782	Human	54	Female	20C	B.1	GH	Quest Diagnostics	Quest Diagnostics	Rosenthal,S.H., Gerasimova,A., Kagan,R.M., Anderson, B., Livingston, K.E., Hua, M., Liu Y., Shalhout, D.F., Owen, R., Lacbawan, F.	?	?	?	2021-02-05	?	?
hCoV-19/Zimbabwe/ZW-25226/2020	A1a	betacoronavirus	EPI_ISL_1191806	?	2020-08-13	Africa	Zimbabwe	Zimbabwe	?	Africa	Zimbabwe	Zimbabwe	genome	29795	Human	29	Male	20A	B.1	G	National Microbiology Reference Laboratory	Quadram Institute Bioscience	Tapfumanei Mashe, Faustinos T Takawira, Hlanai Gumbo, Kenneth K Maeka, Agnes Juru, Charles Nyagupe, Sekesai Zinyowera, Muchaneta Mugabe, Thanh Le Viet, Justin Oâ€™Grady, Gemma Kay, David Baker, Gaetan Thilliez, Ana-Victoria Gutierrez, Robert Kingsley, Leonardo de Oliveira Martins, Andrew Tarupiwa, Andrew J. Page, Raiva Simbi	?	?	?	2021-03-09	?	?
hCoV-19/Australia/WA207/2020	A1a	betacoronavirus	EPI_ISL_596770	?	2020-08-14	Oceania	Australia	Western Australia	?	Oceania	Australia	Western Australia	genome	29409	Human	?	?	20B	B.1.1.159	GR	PathWest Laboratory Medicine WA	PathWest Laboratory Medicine WA Microbial Surveillance Unit	PathWest Laboratory Medicine WA Microbial Surveillance Unit	?	?	?	2020-10-27	?	?
hCoV-19/Croatia/Zagreb-29/2020	A1a	betacoronavirus	EPI_ISL_710554	?	2020-08-14	Europe	Croatia	Zagreb	?	Europe	Croatia	Zagreb	genome	29903	Human	72	Female	20B	B.1.1.433	GR	Sestre Milosrdnice University Hospital Center	RuÄ‘er BoÅ¡kovic Institute; Forensic Science Centre Ivan VuÄetiÄ‡; University of Zagreb Faculty of Science	Robert BeluÅ¾iÄ‡, Marina Korolija, Ivana Ä†elap, Vjekoslav TomaiÄ‡, Maja Kuzman, Dunja GlavaÅ¡, Maja Kuzman, Paula Å tancl, Lucija Markulin, Antonela BlaÅ¾ekoviÄ‡, Fran BoroveÄki, Lidija Cvetko-KrajinoviÄ‡, Mirjana Domazet-LoÅ¡o, Tomislav Domazet-LoÅ¡o, Kristina Gotovac JereiÄ‡, Vladimir KrajinoviÄ‡, Danilo Licastro, Ana Livun, Boris MaÄek, Å½eljka MaÄak Å afranko, Gordana MaraviÄ‡ VlahoviÄek…	?	?	?	2020-12-18	?	?
hCoV-19/Ecuador/USFQ-1026/2020	A1a	betacoronavirus	EPI_ISL_594118	?	2020-08-14	South America	Ecuador	Guayas	Guayaquil	South America	Ecuador	Guayas	genome	29849	Human	32	Female	20B	B.1.1	GR	Centro de Investigaciones, Universidad de Especialidades EspÃ­ritu Santo	Institute of Microbiology, Universidad San Francisco de Quito	Derly Andrade, Juan Carlos Fernandez, BelÃ©n Prado-Vivar, Sully MÃ¡rquez, Juan JosÃ© Guadalupe, Monica Becerra-Wong, Bernardo GutiÃ©rrez, Gabriel Morey, Ruben Armas, Jose Pedro Barberan, Fernando Espinoza, Edith Lopez, VerÃ³nica BarragÃ¡n, Patricio Rojas-Silva, Gabriel Trueba, Michelle Grunauer, PaÃºl CÃ¡rdenas	?	?	?	2020-10-23	?	?
hCoV-19/Iceland/6284/2020	A1a	betacoronavirus	EPI_ISL_829959	?	2020-08-14	Europe	Iceland	Reykjavik	?	Europe	Poland	Poland	genome	29782	Human	40	Female	20A	B.1	G	The National University Hospital of Iceland	deCODE genetics	Daniel F Gudbjartsson; Agnar Helgason; Hakon Jonsson; Olafur T Magnusson; Pall Melsted; Gudmundur L Norddahl; Jona Saemundsdottir; Asgeir Sigurdsson; Patrick Sulem; Arna B Agustsdottir; Hannes Eggertsson; Berglind Eiriksdottir; Run Fridriksdottir; Elisabet E Gardarsdottir; Gudmundur Georgsson; Olafia S Gretarsdottir; Kjartan R Gudmundsson; Thora R Gunnarsdottir; Arnaldur Gylfason; Hilma Holm; Bry…	?	?	?	2021-01-15	?	?
hCoV-19/HongKong/HKU-201216-206/2020	A1a	betacoronavirus	EPI_ISL_1034578	?	2020-08-16	Asia	Hong Kong	Hong Kong	?	Asia	Hong Kong	Hong Kong	genome	29782	Human	?	?	20B	B.1.1.63	GR	Department of Microbiology, The University of Hong Kong	Department of Microbiology, The University of Hong Kong	Kelvin K.W. To, Kwok-Yung Yuen	?	?	?	2021-02-19	?	?
hCoV-19/Israel/CVL-n1863/2020	A1a	betacoronavirus	EPI_ISL_1240651	?	2020-08-16	Asia	Israel	North District	?	Asia	Israel	North District	genome	29868	Human	?	?	20C	B.1.362	GH	Israel Central Virology laboratory	Israel National Consortium for SARS-CoV-2 sequencing	Neta Zuckerman, Efrat Dahan Bucris, Michal Mandelboim, Dana Bar-Ilan, Oran Erster, Tzvia Mann, Omer Murik, David A. Zeevi, Assaf Rokney, Joseph Jaffe, Eva Nachum, Maya Davidovich Cohen, Ephraim Fass, Gal Zizelski Valenci, Mor Rubinstein, Efrat Rorman, Israel Nissan, Efrat Glick-Saar, Omri Nayshool, Gideon Rechavi, Ella Mendelson, Orna Mor	?	?	?	2021-03-14	?	?
hCoV-19/Japan/PG-5323/2020	A1a	betacoronavirus	EPI_ISL_690426	?	2020-08-16	Asia	Japan	Toyama	?	Asia	Japan	Toyama	genome	29802	Human	?	?	20B	B.1.1.214	GR	Pathogen Genomics Center, National Institute of Infectious Diseases	Pathogen Genomics Center, National Institute of Infectious Diseases	Tsuyoshi Sekizuka, Kentaro Itokawa, Rina Tanaka, Masanori Hashino, Makoto Kuroda	?	?	?	2020-12-10	?	?
hCoV-19/Zimbabwe/ZW-25639/2020	A1a	betacoronavirus	EPI_ISL_1191815	?	2020-08-17	Africa	Zimbabwe	Zimbabwe	?	Africa	Zimbabwe	Zimbabwe	genome	29792	Human	41	Female	20A	B.1.381	G	National Microbiology Reference Laboratory	Quadram Institute Bioscience	Tapfumanei Mashe, Faustinos T Takawira, Hlanai Gumbo, Kenneth K Maeka, Agnes Juru, Charles Nyagupe, Sekesai Zinyowera, Muchaneta Mugabe, Thanh Le Viet, Justin Oâ€™Grady, Gemma Kay, David Baker, Gaetan Thilliez, Ana-Victoria Gutierrez, Robert Kingsley, Leonardo de Oliveira Martins, Andrew Tarupiwa, Andrew J. Page, Raiva Simbi	?	?	?	2021-03-09	?	?
hCoV-19/Colombia/DC-INS-027/2020	A1a	betacoronavirus	EPI_ISL_526969	?	2020-08-18	South America	Colombia	Bogota	?	South America	Colombia	Bogota	genome	29782	Human	41	Male	20A	B.1.420	G	Instituto Nacional de Salud, BogotÃ¡, Colombia	Instituto Nacional de Salud, BogotÃ¡, Colombia	Katherine Laiton-Donato, Diego A. Ãlvarez-DÃ­az, Carlos Franco-MuÃ±oz, Mauricio Pacheco-Montealegre, Jonathan Reales, Diego AndrÃ©s Prada, Jose A. Usme-Ciro, Zulma M. CucunubÃ¡, Christian Julian Villabonaâ€Arenas, Liz Villabona-Arenas, Sussy Echeverria, Astrid C. FlÃ³rez, Carolina Ferro, Diana Marcela Walteros-Acero, Franklin Prieto, Carlos AndrÃ©s DurÃ¡n, Martha Lucia Ospina Martinez, Marcela …	?	?	?	2020-09-02	?	?
hCoV-19/Coted-Ivoire/BKE0891/2020	A1a	betacoronavirus	EPI_ISL_614389	?	2020-08-18	Africa	CÃ´te d'Ivoire	BouakÃ©	?	Africa	CÃ´te d'Ivoire	BouakÃ©	genome	29782	Human	77	Female	20B	B.1.1	GR	Molecular diagnostic unit for viral haemorrhagic fevers and emerging viruses, BouakÃ© CHU Laboratory	Project group Epidemology of Highly Pathogenic Microorganisms, Robert Koch-Institute	Chantal Akoua-Koffi, DianÃ© Bamourou, EtilÃ© Anoh, Essia Belarbi, Safiatou Karidioula, Grit Schubert, Adjaratou TraorÃ©, SoundÃ©lÃ© MaÃ¯tÃ©, Monemo Pacome, Coulibaly Mbegnan, Bamba Fatoumata TourÃ©, Kra OuffouÃ©, Fabian Leendertz	?	?	?	2020-11-05	?	?
hCoV-19/Jordan/SEARCH-5436/2020	A1a	betacoronavirus	EPI_ISL_755129	?	2020-08-18	Asia	Jordan	Amman	?	Asia	Jordan	Amman	genome	29865	Human	?	?	20B	B.1.1.337	GR	Biolab Diagnostic Laboratories	Andersen lab at Scripps Research	Issa Abu-Dayyeh, Ahmad Tibi, Lama Hussein, Lina Mohammad, Zein Naber, Amid Abdelnour with SEARCH Alliance San Diego	?	?	?	2020-12-31	?	?
hCoV-19/Brazil/SP-1097/2020	A1a	betacoronavirus	EPI_ISL_985172	?	2020-08-19	South America	Brazil	SÃ£o Paulo	Lorena SP	South America	Brazil	SÃ£o Paulo	genome	29843	Human	65	Female	20B	B.1.1.28	GR	Instituto Adolfo Lutz - Regional de Taubate	Instituto Adolfo Lutz, Interdiciplinary Procedures Center, Strategic Laboratory	Claudio Tavares Sacchi, Claudia Regina GonÃ§alves, Erica Valessa Ramos Gomes, Karoline Rodrigues Campos	?	?	?	2021-02-14	?	?
hCoV-19/Slovakia/17493-VHU5689/2020	A1a	betacoronavirus	EPI_ISL_2276076	?	2020-08-19	Europe	Slovakia	TrenÄÃ­n	NemÅ¡ovÃ¡	Europe	Slovakia	TrenÄÃ­n	genome	29830	Human	29	Female	20A	B.1.258	G	Regional Authority of Public Health TrenÄÃ­n	Veterinary institute in Zvolen Slovakia	DirbÃ¡kovÃ¡ Z., BuÄkovÃ¡ L., ReizigovÃ¡ L., BeÅˆovÃ¡ K., SujovÃ¡ S., MokryÅ¡ovÃ¡ S., TinÃ¡k M., MojÅ¾iÅ¡ M.	?	?	?	2021-05-26	?	?
hCoV-19/Australia/VIC17535/2020	A1a	betacoronavirus	EPI_ISL_663913	?	2020-08-20	Oceania	Australia	Victoria	?	Oceania	Australia	Victoria	genome	29796	Human	62	Female	20B	D.2	GR	Microbiological Diagnostic Unit - Public Health Laboratory (MDU-PHL)	MDU-PHL	Seemann T., Schultz M.B., Sait, M.L., Sherry, N.L.	?	?	?	2020-11-30	?	?
hCoV-19/BosniaandHerzegovina/VFS-UNSA-LMGFI004/2020	A1a	betacoronavirus	EPI_ISL_955144	?	2020-08-20	Europe	Bosnia and Herzegovina	Sarajevo	?	Europe	Bosnia and Herzegovina	Sarajevo	genome	29302	Human	?	Male	20B	B.1.1	GR	University of Sarajevo, Veterinary Faculty, Laboratory for Molecular Diagnostic and Research Laboratory	University of Sarajevo, Veterinary Faculty, Laboratory for Molecular Diagnostic and Research Laboratory	GoletiÄ‡ T., GoletiÄ‡ Å ., SoftiÄ‡ A., AliÄ‡-Å eho A., HodÅ¾iÄ‡ A., Å abiÄ‡ E., TerziÄ‡ I. JaÅ¾iÄ‡ A., NiceviÄ‡ M.	?	?	?	2021-02-08	?	?
hCoV-19/Coted-Ivoire/BKE0901/2020	A1a	betacoronavirus	EPI_ISL_681842	?	2020-08-20	Africa	CÃ´te d'Ivoire	BouakÃ©	?	Africa	CÃ´te d'Ivoire	BouakÃ©	genome	29782	Human	36	Female	20A	B.1	GH	Molecular diagnostic unit for viral haemorrhagic fevers and emerging viruses, BouakÃ© CHU Laboratory	Project group Epidemology of Highly Pathogenic Microorganisms, Robert Koch-Institute	Chantal Akoua-Koffi, DianÃ© Bamourou, EtilÃ© Anoh, Essia Belarbi, Safiatou Karidioula, Grit Schubert, Adjaratou TraorÃ©, SoundÃ©lÃ© MaÃ¯tÃ©, Monemo Pacome, Coulibaly Mbegnan, Bamba Fatoumata TourÃ©, Kra OuffouÃ©, Fabian Leendertz	?	?	?	2020-12-08	?	?
hCoV-19/Iran/Ghilan-M30-241/2020	A1a	betacoronavirus	EPI_ISL_1014681	?	2020-08-20	Asia	Iran	Gilan	?	Asia	Iran	Gilan	genome	29696	Human	?	Male	20C	B.1.36	GH	National Influenza Center, Virology Department	National Influenza Center	V Salimi,NZ Shafiei Jandaghi, J Yavarian, A Nejati, K Sadeghi, N Ghavvami,F Ajaminejad and T Mokhtari Azad	?	?	?	2021-02-17	?	?
hCoV-19/Serbia/Sabac-000012108/2020	A1a	betacoronavirus	EPI_ISL_678486	?	2020-08-20	Europe	Serbia	Sabac	?	Europe	Serbia	Sabac	genome	29782	Human	?	?	20D	C.35	G	Veterinary Specialized Institute "Sabac", Serbia	Veterinary Specialized Institute "Kraljevo", Serbia	Vidanovic,D., Tesovic,B., Knezevic,A., Jovanovic,T., Jankovic,M., Sekler,M., Banovic Djeri,B., Petrovic,T., Mrkovacki, S., Volkening,J., Afonso,C.	?	?	?	2020-12-07	?	?
hCoV-19/Australia/QLD996/2020	A1a	betacoronavirus	EPI_ISL_530255	?	2020-08-21	Oceania	Australia	Queensland	?	Oceania	Australia	Queensland	genome	29867	Human	?	?	20B	D.2	GR	Queensland Health Forensic and Scientific Services, Public Health Virology	Public Health Virology Laboratory, Forensic and Scientific Services, Queensland Health	Son Nguyen et al	?	?	?	2020-09-11	?	?
hCoV-19/Chile/RM-156709/2020	A1a	betacoronavirus	EPI_ISL_746669	?	2020-08-21	South America	Chile	Region Metropolitana de Santiago	Santiago	South America	Chile	Region Metropolitana de Santiago	genome	29748	Human	48	Male	20B	B.1.1	GR	Genetica Molecular and Subdepartamento de Virologia ISP Chile	Instituto de Salud Publica de Chile	Javier Tognarelli, Barbara Parra, Loredana Arata, Jaime Lagos, Gisselle Barra, Patricia Bustos, Rodrigo Fasce, Andres Castillo, Jorge Fernandez	?	?	?	2020-12-29	?	?
hCoV-19/Mexico/SLP-InDRE-69/2020	A1a	betacoronavirus	EPI_ISL_576272	?	2020-08-21	North America	Mexico	San Luis Potosi	?	North America	Mexico	San Luis Potosi	genome	29853	Human	31	Male	20A	B.1.189	G	Instituto de Diagnostico y Referencia Epidemiologicos (INDRE)	Instituto de Diagnostico y Referencia Epidemiologicos (INDRE)	Gisela Barrera-Badillo , Abril Rodriguez-Maldonado, Claudia Wong-Arambula , Natividad Cruz-Ortiz, Tatiana Nunez-Garcia, Dayanira Arellano-Suarez, Fabiola Garces-Ayala, Edgar Mendieta-Condado, Lucia Hernandez-Rivas, Irma Lopez-Martinez, Ernesto Ramirez-Gonzalez.	?	?	?	2020-10-09	?	?
hCoV-19/Australia/WA140/2020	A1a	betacoronavirus	EPI_ISL_596703	?	2020-08-22	Oceania	Australia	Western Australia	?	Oceania	Australia	Western Australia	genome	29409	Human	?	?	20B	B.1.1.306	GR	PathWest Laboratory Medicine WA	PathWest Laboratory Medicine WA Microbial Surveillance Unit	PathWest Laboratory Medicine WA Microbial Surveillance Unit	?	?	?	2020-10-27	?	?
hCoV-19/Bangladesh/CHRF-0384/2020	A1a	betacoronavirus	EPI_ISL_2692871	?	2020-08-22	Asia	Bangladesh	Chattogram	Chandpur	Asia	Bangladesh	Chattogram	genome	29782	Human	49	Female	20B	B.1.1.25	GR	Child Health Research Foundation	Child Health Research Foundation	CHRF Bangladesh Genomics Team	?	?	?	2021-06-26	?	?
hCoV-19/Jordan/SEARCH-5425/2020	A1a	betacoronavirus	EPI_ISL_755233	?	2020-08-23	Asia	Jordan	Amman	?	Asia	Jordan	Amman	genome	29865	Human	?	?	20B	B.1.1.312	GR	Biolab Diagnostic Laboratories	Andersen lab at Scripps Research	Issa Abu-Dayyeh, Ahmad Tibi, Lama Hussein, Lina Mohammad, Zein Naber, Amid Abdelnour with SEARCH Alliance San Diego	?	?	?	2020-12-31	?	?
hCoV-19/SaudiArabia/KAUST-MADINAH1667/2020	A1a	betacoronavirus	EPI_ISL_751233	?	2020-08-23	Asia	Saudi Arabia	Madinah	?	Asia	Saudi Arabia	Madinah	genome	29903	Human	?	?	20C	B.1.36.10	O	Pathogen Genomics Lab King Abdullah University of Science and Technology(KAUST)	Pathogen Genomics Lab King Abdullah University of Science and Technology(KAUST)	Olga Douvropoulou, Raushan Nugmanova, Sara Mfarrej, Raeece Naeem, Sharif Hala, Fadwa Alofi, Asim Khogeer, Afrah Alsomali, Jumana Taha, Abdulaziz Alahmadi, Kahled Algithami, Anwar Hashem, Naif Almontashiri, Arnab Pain	?	?	?	2020-12-30	?	?
hCoV-19/NewZealand/20CV0154/2020	A1a	betacoronavirus	EPI_ISL_548028	?	2020-08-24	Oceania	New Zealand	Auckland	Waitemata	Oceania	New Zealand	Auckland	genome	29782	Human	?	Male	20D	C.12	GR	North Shore Hospital	Institute of Environmental Science and Research (ESR)	Xiaoyun Ren, Matt Storey, Nikki Freed, Muhammad Faisal, Jing Wang, Hermes Perez, Anja Werno, Antje van der Linden, Arlo Upton, Chris Mansell, David Hammer, Dragana Drinkovic, Gary McAuliffe, Hana Sofia Andersson, James Ussher, Jill Sherwood, Josh Freeman, Julia Howard, Juliet Elvy, Mary DeAlmeida, Matt Blakiston, Matthew Rogers, Max Bloomfield, Michael Addidle, Michelle Balm, Sally Roberts, Sarah…	?	?	?	2020-09-25	?	?
hCoV-19/USA/NJ-OHSU-2657/2020	A1a	betacoronavirus	EPI_ISL_667275	?	2020-08-24	North America	USA	New Jersey	Hudson County NJ	North America	USA	New Jersey	genome	29713	Human	28	Female	20A	B.1.243	G	OHSU Lab Services Molecular Microbiology Lab	Oregon SARS-CoV-2 Genome Sequencing Center	Brendan L. O'Connell, Ruth V. Nichols, Sally Grindstaff, Alec J. Hirsch, Donna Hansel, Guang Fan, Daniel N. Streblow, William B. Messer, Andrew C. Adey, Benjamin N. Bimber, Brian J. Oâ€™Roak	?	?	?	2020-12-02	?	?
hCoV-19/Slovenia/74976/2020	A1a	betacoronavirus	EPI_ISL_1498986	?	2020-08-25	Europe	Slovenia	Slovenia	?	Europe	Slovenia	Slovenia	genome	29830	Human	38	Male	20A	B.1.146	G	Institute of Microbiology and Immunology, Faculty of Medicine, University of Ljubljana	Institute of Microbiology and Immunology, Faculty of Medicine, University of Ljubljana	Alen SuljiÄ, Samo Zakotnik, TomaÅ¾ Mark Zorec, Matic Brvar, Doroteja Vlaj, AndraÅ¾ Celar, Dominika Å turm, Patricija Pozvek, Å pela Pleh, MiÅ¡a Korva, Mario Poljak, Tatjana AvÅ¡iÄ â€“ Å½upanc	?	?	?	2021-04-07	?	?
hCoV-19/Australia/WA131/2020	A1a	betacoronavirus	EPI_ISL_596694	?	2020-08-26	Oceania	Australia	Western Australia	?	Oceania	Australia	Western Australia	genome	29409	Human	?	?	19B	A.25	S	PathWest Laboratory Medicine WA	PathWest Laboratory Medicine WA Microbial Surveillance Unit	PathWest Laboratory Medicine WA Microbial Surveillance Unit	?	?	?	2020-10-27	?	?
hCoV-19/Turkey/Ankara_GUMV_22731/2020	A1a	betacoronavirus	EPI_ISL_730572	?	2020-08-26	Europe	Turkey	Ankara	?	Europe	Turkey	Ankara	genome	29899	Human	?	?	20A	B.1.1.317	G	Gazi University Faculty of Medicine, Medical Virology Laboratory	Gazi University Faculty of Medicine, Medical Virology Laboratory	Erdem Åžahin, GÃ¼lendam BozdayÄ±, Hager Muftah, Selin YiÄŸit, Shaknoza Sarzhanova, Ã–zlem GÃ¼zel TunÃ§can, Murat Dizbay, IÅŸÄ±l Fidan, Kayhan Ã‡aÄŸlar	?	?	?	2020-12-23	?	?
hCoV-19/UnitedArabEmirates/2366/2020	A1a	betacoronavirus	EPI_ISL_859656	?	2020-08-26	Asia	United Arab Emirates	Abu Dhabi	?	Asia	United Arab Emirates	Abu Dhabi	genome	29903	Human	?	?	20B	B.1.1.315	GR	BTC, Khalifa University	BTC, Khalifa University	Al Safar et al	?	?	?	2021-01-22	?	?
hCoV-19/USA/SD-USAFSAM-S360/2020	A1a	betacoronavirus	EPI_ISL_812662	?	2020-08-27	North America	USA	South Dakota	?	North America	USA	South Dakota	genome	29817	Human	23	Male	20G	B.1.2	GH	United States Air Force School of Aerospace Medicine	United States Air Force School of Aerospace Medicine	Anthony Fries, Jennifer Meyer, Amanda Javorina, Sarah Purves, William Gruner, Clarise Starr, Elizabeth Macias	?	?	?	2021-01-14	?	?
hCoV-19/Hungary/US-31248w/2020	A1a	betacoronavirus	EPI_ISL_677732	?	2020-08-28	Europe	Hungary	BÃ¡cs-Kiskun County	?	Europe	Hungary	BÃ¡cs-Kiskun County	genome	29770	Human	104	Male	20B	B.1.1.198	GR	University of Szeged, Institute of Clinical Microbiology	National Laboratory of Virology, SzentÃ¡gothai Research Centre	Endre GÃ¡bor TÃ³th, BalÃ¡zs Somogyi, Brigitta, Gabriella Terhes, Ferenc Jakab, GÃ¡bor Kemenesi	?	?	?	2020-12-06	?	?
hCoV-19/NewZealand/20CV0217/2020	A1a	betacoronavirus	EPI_ISL_548064	?	2020-08-29	Oceania	New Zealand	Waikato	?	Oceania	New Zealand	Waikato	genome	29782	Human	?	Male	20D	C.12	GR	Waikato Hospital	Institute of Environmental Science and Research (ESR)	Xiaoyun Ren, Matt Storey, Nikki Freed, Muhammad Faisal, Jing Wang, Hermes Perez, Anja Werno, Antje van der Linden, Arlo Upton, Chris Mansell, David Hammer, Dragana Drinkovic, Gary McAuliffe, Hana Sofia Andersson, James Ussher, Jill Sherwood, Josh Freeman, Julia Howard, Juliet Elvy, Mary DeAlmeida, Matt Blakiston, Matthew Rogers, Max Bloomfield, Michael Addidle, Michelle Balm, Sally Roberts, Sarah…	?	?	?	2020-09-25	?	?
hCoV-19/Peru/AMA-UPCH-0256/2020	A1a	betacoronavirus	EPI_ISL_729902	?	2020-08-29	South America	Peru	Amazonas PE	Bongara	South America	Peru	Amazonas PE	genome	29831	Human	66	Male	20B	B.1.1	GR	Instituto de Medicina Tropical, Universidad Nacional Toribio RodrÃ­guez de Mendoza de Amazonas	Laboratorio de GenÃ³mica Microbiana, Universidad Peruana Cayetano Heredia	Pablo Tsukayama, Alejandra DÃ¡vila-Barclay, Luis GonzÃ¡lez, Pedro E. Romero, Brenda Ayzanoa, Janet Huancachoque, Pool Marcos, Stella Chenet, Rafael Tapia, Cecilia Pajuelo, Carla Montenegro	?	?	?	2020-12-22	?	?
hCoV-19/HongKong/HKU-201216-232/2020	A1a	betacoronavirus	EPI_ISL_1034588	?	2020-08-30	Asia	Hong Kong	Hong Kong	?	Asia	Hong Kong	Hong Kong	genome	29782	Human	?	?	20B	B.1.1.63	GR	Department of Microbiology, The University of Hong Kong	Department of Microbiology, The University of Hong Kong	Kelvin K.W. To, Kwok-Yung Yuen	?	?	?	2021-02-19	?	?
hCoV-19/NewZealand/20CV0221/2020	A1a	betacoronavirus	EPI_ISL_548116	?	2020-08-30	Oceania	New Zealand	Canterbury	?	Oceania	New Zealand	Canterbury	genome	29782	Human	?	Female	20C	B.1.36.18	GH	Canterbury Health Laboratories	Institute of Environmental Science and Research (ESR)	Xiaoyun Ren, Matt Storey, Nikki Freed, Muhammad Faisal, Jing Wang, Hermes Perez, Anja Werno, Antje van der Linden, Arlo Upton, Chris Mansell, David Hammer, Dragana Drinkovic, Gary McAuliffe, Hana Sofia Andersson, James Ussher, Jill Sherwood, Josh Freeman, Julia Howard, Juliet Elvy, Mary DeAlmeida, Matt Blakiston, Matthew Rogers, Max Bloomfield, Michael Addidle, Michelle Balm, Sally Roberts, Sarah…	?	?	?	2020-09-25	?	?
hCoV-19/NewZealand/20CV0215/2020	A1a	betacoronavirus	EPI_ISL_548063	?	2020-08-31	Oceania	New Zealand	Auckland	Waitemata	Oceania	New Zealand	Auckland	genome	29782	Human	?	Female	20D	C.12	GR	North Shore Hospital	Institute of Environmental Science and Research (ESR)	Xiaoyun Ren, Matt Storey, Nikki Freed, Muhammad Faisal, Jing Wang, Hermes Perez, Anja Werno, Antje van der Linden, Arlo Upton, Chris Mansell, David Hammer, Dragana Drinkovic, Gary McAuliffe, Hana Sofia Andersson, James Ussher, Jill Sherwood, Josh Freeman, Julia Howard, Juliet Elvy, Mary DeAlmeida, Matt Blakiston, Matthew Rogers, Max Bloomfield, Michael Addidle, Michelle Balm, Sally Roberts, Sarah…	?	?	?	2020-09-25	?	?
hCoV-19/Australia/VIC10368/2020	A1a	betacoronavirus	EPI_ISL_561709	?	2020-09-01	Oceania	Australia	Victoria	?	Oceania	Australia	Victoria	genome	29797	Human	66	Female	20B	D.2	GR	Microbiological Diagnostic Unit - Public Health Laboratory (MDU-PHL)	MDU-PHL	Seemann, T., Schultz M. B., Sait, M., Sherry, N.	?	?	?	2020-09-30	?	?
hCoV-19/Australia/VIC10789/2020	A1a	betacoronavirus	EPI_ISL_562592	?	2020-09-01	Oceania	Australia	Victoria	?	Oceania	Australia	Victoria	genome	29807	Human	28	Female	20B	D.2	GR	Microbiological Diagnostic Unit - Public Health Laboratory (MDU-PHL)	MDU-PHL	Seemann, T., Schultz M. B., Sait, M., Sherry, N.	?	?	?	2020-09-30	?	?
hCoV-19/Brazil/RN-FIOCRUZ-34109/2020	A1a	betacoronavirus	EPI_ISL_2466170	?	2020-09-01	South America	Brazil	Rio Grande do Norte	Natal	South America	Brazil	Rio Grande do Norte	genome	29810	Human	?	Female	20B	B.1.1.33	GR	LaboratÃ³rio de Biologia Molecular de DoenÃ§as Infecciosas e do CÃ¢ncer (LADIC - UFRN)	Laboratory of Respiratory Viruses and Measles, Oswaldo Cruz Institute, FIOCRUZ	Paola Resende, JosÃ©lio AraÃºjo, Luciana Appolinario, Fernando Motta, Anna Carolina Paixao, Ana Carolina Mendonca, Alice Sampaio Rocha, Taina Venas, Elisa Cavalcante Pereira, Renata Serrano Lopes, Marilda Siqueira on behalf of the Fiocruz COVID-19 Genomic Surveillance Network	?	?	?	2021-06-10	?	?
hCoV-19/CostaRica/HNN-0356/2020	A1a	betacoronavirus	EPI_ISL_1517400	?	2020-09-01	North America	Costa Rica	Costa Rica	?	North America	Costa Rica	Costa Rica	genome	29903	Human	10	Female	20C	B.1.291	GH	Inciensa, Instituto Costarricense de InvestigaciÃ³n y EnseÃ±anza en NutriciÃ³n y Salud	Inciensa, Instituto Costarricense de InvestigaciÃ³n y EnseÃ±anza en NutriciÃ³n y Salud	Cristian PerÃ©z-Corrales & Valeria Peralta-Barquero	?	?	?	2021-04-09	?	?
hCoV-19/Malaysia/IMR-CV140314/2020	A1a	betacoronavirus	EPI_ISL_718304	?	2020-09-01	Asia	Malaysia	Malaysia	?	Asia	Malaysia	Malaysia	genome	29890	Human	?	?	20A	B.1.524	G	Institute for Medical Research, Infectious Disease Research Centre, National Institutes of Health, Ministry of Health Malaysia	Institute for Medical Research, Infectious Disease Research Centre, National Institutes of Health, Ministry of Health Malaysia	Suppiah J, Kamel K, Mohd-Zawawi Z, Thayan R	?	?	?	2020-12-21	?	?
hCoV-19/Sweden/20-53056/2020	A1a	betacoronavirus	EPI_ISL_648140	?	2020-09-01	Europe	Sweden	Sweden	?	Europe	Sweden	Sweden	genome	29903	Human	81	Male	20C	B.1.160	GH	Gavle klinisk mikrobiologi	The Public Health Agency of Sweden	Anna-Malin Linde, Maria Lind Karlberg, Mattias Haukland, Reza Advani, Olov Svartstrom, Oskar Karlsson Lindsjo, Sandra Broddesson, Petra Edquist, Mia Brytting, Anna Risberg, Karin Tegmark-Wisell	?	?	?	2020-11-20	?	?
hCoV-19/Uganda/UG139/2020	A1a	betacoronavirus	EPI_ISL_954242	?	2020-09-01	Africa	Uganda	Uganda	?	Africa	Uganda	Uganda	genome	29831	Human	?	?	20C	B.1	GH	MRC/UVRI & LSHTM Uganda Research Unit	Where sequence data have been generated and submitted to GISAID	Matthew Cotten, Dan Lule Bugembe, My V.T. Phan, Isaac Sseeewanyana, Patrick Semanda, Susan Nabadda, Pontiano Kaleebu	?	?	?	2021-02-08	?	?
hCoV-19/Ghana/WACCBIP-GS474/2020	A1a	betacoronavirus	EPI_ISL_2422522	?	2020-09-02	Africa	Ghana	Greater Accra	Accra	Africa	Ghana	Greater Accra	genome	29782	Human	22	Female	20A	B.1.398	G	West African Centre for Cell Biology of Infectious Pathogen, University of Ghana, Legon	WACCBIP, University of Ghana, Volta Road, Legon, Accra	Collins M. Morang'a, Peter K. Quashie, Joyce M. Ngoi, Dominic S. Y. Amuzu, Vincent Appiah, Evelyn B. Quansah, Philip M. Soglo, Violette Mâ€™cormack, Samirah Saiid, Frederick Tei-Maya, Edward Danso Fenteng, Patrick Tetteh Ababio, Theophilus Odoom, Emmanuel Kudjo, Joe K. Mutungi, Nicaise T. Ndam, William K. Ampofo, Yaw Bediako, Lucas N. Amenga-Etego and Gordon A. Awandare	?	?	?	2021-06-04	?	?
hCoV-19/Armenia/UW-ARM44/2020	A1a	betacoronavirus	EPI_ISL_1854639	?	2020-09-03	Asia	Armenia	Armenia	?	Asia	Armenia	Armenia	genome	29540	Human	?	?	20B	B.1.1	GR	National Center of Disease Control and Prevention of the Republic of Armenia	UW Virology Lab	Pavitra Roychoudhury, Arsen Arakelyan, Anahit Hovhannisyan, Diana Avetyan, Siras Hakobyan, Gisane Khachatyan, Maria Nikoghosyan, Tamara Sirunyan, Nelli Muradyan, Andranik Chavushyan, Hovsep Ghazaryan, Roksana Zakharyan, Anna Khazaryan, Lyudmila Niazyan, Hong Xie, Lasata Shrestha, Shah Mohamed Bakhash, Michelle Lin, Meei-Li Huang, Keith R. Jerome, Alexander Greninger	?	?	?	2021-05-03	?	?
hCoV-19/Singapore/892/2020	A1a	betacoronavirus	EPI_ISL_536433	?	2020-09-04	Asia	Singapore	Singapore	?	Asia	India	India	genome	29874	Human	60	Male	20B	B.1.1.354	GR	National Public Health Laboratory, National Centre for Infectious Diseases	National Public Health Laboratory, National Centre for Infectious Diseases	Mak TM, Octavia S, Zhou Z, Cui L, Lin RTP	?	?	?	2020-09-16	?	?
hCoV-19/Albania/Cento-30536457/2020	A1a	betacoronavirus	EPI_ISL_815257	?	2020-09-05	Europe	Albania	Albania	?	Europe	Albania	Albania	genome	29903	Human	28	Male	20A	B.1.236	G	Centogene	Centogene	Peter Bauer, Krishna Kumar Kandaswamy, Vivi Hue-Trang Lieu	?	?	?	2021-01-14	?	?
hCoV-19/Indonesia/JK-GSILab-29777/2020	A1a	betacoronavirus	EPI_ISL_2434157	?	2020-09-05	Asia	Indonesia	Jakarta	?	Asia	Indonesia	Jakarta	genome	29782	Human	1	Male	20C	B.1.468	GH	Genomik Solidaritas Indonesia Laboratorium	Genomik Solidaritas Indonesia Laboratorium	Alfin Mohammad Abdillah, Dhahlia Agustina Cahyono, Normastuti Adhini Tantyo, Annisa Muthiah Sukirman, Carissa Sintca Wijaya, Vania Gavrila Wikasa, Gracia Felias Enos Korompis, Meutia Ayuputeri Kumaheri, Anindya Pradipta Susanto, Ariel Pradipta	?	?	?	2021-06-07	?	?
hCoV-19/Gambia/S-375/2020	A1a	betacoronavirus	EPI_ISL_811032	?	2020-09-07	Africa	Gambia	Kombo	?	Africa	Gambia	Kombo	genome	29782	Human	30	Female	20A	B.1	G	MRCG at LSHTM Genomics lab	MRCG at LSHTM Genomics lab	Abdul Karim sesay, Abdoulie Kanteh, Jarra Manneh, Mariama Kujabi, Bakary Sanyang	?	?	?	2021-01-13	?	?
hCoV-19/Jordan/SEARCH-5432/2020	A1a	betacoronavirus	EPI_ISL_755239	?	2020-09-07	Asia	Jordan	Amman	?	Asia	Jordan	Amman	genome	29893	Human	?	?	20B	B.1.1.312	GR	Biolab Diagnostic Laboratories	Andersen lab at Scripps Research	Issa Abu-Dayyeh, Ahmad Tibi, Lama Hussein, Lina Mohammad, Zein Naber, Amid Abdelnour with SEARCH Alliance San Diego	?	?	?	2020-12-31	?	?
hCoV-19/Malta/BAL-Sliema-8/2020	A1a	betacoronavirus	EPI_ISL_576124	?	2020-09-07	Europe	Malta	Malta	?	Europe	Malta	Malta	genome	29611	Human	?	?	20A	B.1.389	GH	Laboratory, The Bio Arte Limited	Laboratory, The Bio Arte Limited	Biazzo,M., Madeddu,S., Santoro,F., Pinzauti,D.	?	?	?	2020-10-07	?	?
hCoV-19/Paraguay/33622/2020	A1a	betacoronavirus	EPI_ISL_1340756	?	2020-09-08	South America	Paraguay	Paraguay	?	South America	Paraguay	Paraguay	genome	29740	Human	?	?	20B	B.1.1.28	GR	Departamento de Virologia, Laboratorio Central de Salud PÃºblica, Avenida Venezuela y Teniente Escurra, AsunciÃ³n, Paraguay	Laboratory of Respiratory Viruses and Measles, Oswaldo Cruz Institute, FIOCRUZ	Paola Resende, Cynthia Vazquez, Luciana Appolinario, Fernando Motta, Anna Carolina Paixao, Ana Carolina Mendonca, Alice Sampaio Rocha, Renata Serrano Lopes, Marilda Siqueira on behalf of the Fiocruz COVID-19 Genomic Surveillance Network	?	?	?	2021-03-24	?	?
hCoV-19/Peru/AMA-UPCH-0258/2020	A1a	betacoronavirus	EPI_ISL_729904	?	2020-09-08	South America	Peru	Amazonas PE	Bongara	South America	Peru	Amazonas PE	genome	29817	Human	23	Male	20D	B.1.1.1	GR	Instituto de Medicina Tropical, Universidad Nacional Toribio RodrÃ­guez de Mendoza de Amazonas	Laboratorio de GenÃ³mica Microbiana, Universidad Peruana Cayetano Heredia	Pablo Tsukayama, Alejandra DÃ¡vila-Barclay, Luis GonzÃ¡lez, Pedro E. Romero, Brenda Ayzanoa, Janet Huancachoque, Pool Marcos, Stella Chenet, Rafael Tapia, Cecilia Pajuelo, Carla Montenegro	?	?	?	2020-12-22	?	?
hCoV-19/Peru/LOR-INS-791/2020	A1a	betacoronavirus	EPI_ISL_1532187	?	2020-09-08	South America	Peru	Loreto	?	South America	Peru	Loreto	genome	29526	Human	17	Male	20B	B.1.1	GR	Laboratorio de Referencia Nacional de Virus Respiratorio. Instituto Nacional de Salud PerÃº	Laboratorio de Referencia Nacional de BiotecnologÃ­a y BiologÃ­a Molecular. Instituto Nacional de Salud PerÃº	Carlos Padilla Rojas, Karolyn Vega Chozo, Luis Barcena, Priscila Lope Pari, Omar Caceres Rey, Marco Galarza Perez, Maribel Huaringa NuÃ±ez, Johanna Balbuena Torrez, Henri Bailon Calderon, Nancy Rojas Serrano	?	?	?	2021-04-10	?	?
hCoV-19/Pakistan/NIH-62/2020	A1a	betacoronavirus	EPI_ISL_1385791	?	2020-09-09	Asia	Pakistan	Islamabad	?	Asia	Pakistan	Islamabad	genome	29843	Human	0	Female	20D	B.1.1.1	GR	Department of Virology	Department of Virology	Massab Umair, Aamer Ikram, Muhammad Salman, Nazish Badar, Sana Tamim, Zaira Rehman, Abdul Ahad, Shannon Whitmer, Melissa Mobley, Austin Leach, Ketan Patel, Joel Montgomery, John Klena	?	?	?	2021-03-29	?	?
hCoV-19/Italy/CAM-TIGEM-342/2020	A1a	betacoronavirus	EPI_ISL_776986	?	2020-09-10	Europe	Italy	Campania	?	Europe	Italy	Campania	genome	29903	Human	16	Male	20E (EU1)	B.1.177.33	GV	Istituto Zooprofilattico Sperimentale del Mezzogiorno	TIGEM	Antonio Grimaldi, Patrizia Annunziata, Francesco Panariello, Biancamaria Pierri, Valentina Bouche, Chiara Colantuono, Maria Concetta Cuomo, Denise Di Concilio, Lucio Di Filippo, Anna Manfredi, Marcello Salvi, Antonio Limone, Pellegrino Cerino, Andrea Ballabio, Davide Cacchiarelli.	?	?	?	2021-01-07	?	?
hCoV-19/Senegal/SC20-5422/2020	A1a	betacoronavirus	EPI_ISL_1697390	?	2020-09-10	Africa	Senegal	Dakar	?	Africa	Senegal	Dakar	genome	29782	Human	56	Male	20B	B.1.1.420	GR	Iressef / LBV	Iressef Genomics lab	Souleymane MBOUP, Abdou PADANE, Khadim GUEYE, Assane DIENG, Papa Alassane DIAW, Anna Julienne Selbe NDIAYE, Birahim Piere NDIAYE, Adjiratou Aissatou BA, Barada CISSE, Mengue FALL, Aminata MBOUP, Pauline SENE, Moustapha MBOW, Serigne Mbaye Lo NDIAYE, Ndeye Coumba Toure KANE, Alioune TINE, Nafisatou LEYE, Gora LO, SADA DIALLO , Ambroise AHOUIDI , OUMY DIOP, Astou Gaye GAYE, Aminata DIA, Yacine DIA,…	?	?	?	2021-04-23	?	?
hCoV-19/SouthKorea/KDCA0035/2020	A1a	betacoronavirus	EPI_ISL_747274	?	2020-09-10	Asia	South Korea	South Korea	?	Asia	South Korea	South Korea	genome	29858	Human	64	Female	20C	B.1.497	GH	Division of Emerging Infectious Diseases, Bureau of Infectious Diseases Diagnosis Control, Korea Disease Control and Prevention Agency	Division of Emerging Infectious Diseases, Bureau of Infectious Diseases Diagnosis Control, Korea Disease Control and Prevention Agency	Ae Kyung Park, Il-Hwan Kim, Heui Man Kim, Jeong-Min Kim, Namjoo Lee, Chaeyoung Lee, Sang Hee Woo, Eun-Jin Kim	?	?	?	2020-12-30	?	?
hCoV-19/Bahrain/920396988_S5_L001/2020	A1a	betacoronavirus	EPI_ISL_681301	?	2020-09-11	Asia	Bahrain	Bahrain	?	Asia	Bahrain	Bahrain	genome	29851	Human	?	?	20B	B.1.1.306	GR	Communicable Disease Laboratory, Public Health Directorate	Communicable Disease Laboratory, Public Health Directorate	Alwasti,H., Altaif,Z., AlHujairi,Z., AlAbbas,Z.	?	?	?	2020-12-07	?	?
hCoV-19/Ecuador/EC-G-127052/2020	A1a	betacoronavirus	EPI_ISL_826834	?	2020-09-11	South America	Ecuador	Guayas	?	South America	Ecuador	Guayas	genome	29759	Human	24	Male	20B	B.1.1.25	GR	INSPI-CRN DE INFLUENZA Y OTROS VIRUS RESPIRATORIOS	Instituto de Salud Publica de Chile	Javier Tognarelli, Barbara Parra, Loredana Arata, Jaime Lagos, Gisselle Barra, Alfredo Bruno, Domenica de Mora, Solon Narvaez, Jimmy Garcez, Michelle Paez, Martiza Olmedo, Manuel Gonzalez, Patricia Bustos, Rodrigo Fasce, Andres Castillo, Jorge Fernandez	?	?	?	2021-01-15	?	?
hCoV-19/NewZealand/20CV0405/2020	A1a	betacoronavirus	EPI_ISL_622806	?	2020-09-13	Oceania	New Zealand	Bay of Plenty	?	Oceania	New Zealand	Bay of Plenty	genome	29782	Human	?	Male	20B	B.1.1	GR	PathLab Bay of Plenty	Institute of Environmental Science and Research (ESR)	Xiaoyun Ren, Matt Storey, Nikki Freed, Muhammad Faisal, Jing Wang, Hermes Perez, Anja Werno, Antje van der Linden, Arlo Upton, Chris Mansell, David Hammer, Dragana Drinkovic, Gary McAuliffe, Hana Sofia Andersson, James Ussher, Jill Sherwood, Josh Freeman, Julia Howard, Juliet Elvy, Mary DeAlmeida, Matt Blakiston, Matthew Rogers, Max Bloomfield, Michael Addidle, Michelle Balm, Sally Roberts, Sarah…	?	?	?	2020-11-06	?	?
hCoV-19/PapuaNewGuinea/9/2020	A1a	betacoronavirus	EPI_ISL_693479	?	2020-09-14	Oceania	Papua New Guinea	Papua New Guinea	?	Oceania	Papua New Guinea	Papua New Guinea	genome	29844	Human	25	Female	19A	B.6	O	Central Public Health Laboratory	National Public Health Laboratory, National Centre for Infectious Diseases	Tze Minn Mak, Sophie Octavia, Zhenyang Zhou, Esorom Daoni, Theresa Palou, Lin Cui, Raymond Tzer Pin Lin	?	?	?	2020-12-11	?	?
hCoV-19/Peru/LIM-INS-182/2020	A1a	betacoronavirus	EPI_ISL_1092334	?	2020-09-14	South America	Peru	Lima	?	South America	Peru	Lima	genome	29526	Human	60	Female	20D	C.14	GR	Laboratorio de Referencia Nacional de Virus Respiratorio. Instituto Nacional de Salud PerÃº	Laboratorio de Referencia Nacional de BiotecnologÃ­a y BiologÃ­a Molecular. Instituto Nacional de Salud PerÃº	Carlos Padilla Rojas, Karolyn Vega Chozo, Luis Barcena, Priscila Lope Pari, Omar Caceres Rey, Marco Galarza Perez, Maribel Huaringa NuÃ±ez, Johanna Balbuena Torrez, Henri Bailon Calderon, Nancy Rojas Serrano	?	?	?	2021-02-27	?	?
hCoV-19/Uruguay/RT19-UYMO/2020	A1a	betacoronavirus	EPI_ISL_2965584	?	2020-09-14	South America	Uruguay	Montevideo	?	South America	Uruguay	Montevideo	genome	29782	Human	?	?	20B	B.1.1.28	GR	Hospital EspaÃ±ol	Centro de InnovaciÃ³n en Vigilancia EpidemiolÃ³gica (CiVE), Institut Pasteur Montevideo, Uruguay	Natalia Rego,Cecilia Salazar,Mercedes Paz,Alicia CostÃ¡bile,Alvaro Fajardo,Ignacio FerrÃ©s,Paula Perbolianachis,Tamara FernÃ¡ndez-Calero,Veronica Noya,Rodrigo Arce,Mailen Arleo,Tania Possi,Natalia Reyes,Ma Noel Bentancor,AndrÃ©s Lizasoain,Viviana Bortagaray,Ana Moller,Odhille Chappos,Nicolas Nin,Javier Hurtado,Melissa DuquÃ­a,BelÃ©n GonzÃ¡lez,Luciana Griffero,Mauricio MÃ©ndez,Ma PÃ­a Techera,Juan…	?	?	?	2021-07-15	?	?
hCoV-19/Italy/CAM-TIGEM-1009/2020	A1a	betacoronavirus	EPI_ISL_837289	?	2020-09-15	Europe	Italy	Campania	?	Europe	Italy	Campania	genome	29903	Human	30	Female	20E (EU1)	B.1.177.33	GV	Istituto Zooprofilattico Sperimentale del Mezzogiorno	TIGEM	Antonio Grimaldi, Patrizia Annunziata, Francesco Panariello, Biancamaria Pierri, Valentina Bouche, Chiara Colantuono, Maria Concetta Cuomo, Denise Di Concilio, Lucio Di Filippo, Anna Manfredi, Marcello Salvi, Antonio Limone, Pellegrino Cerino, Andrea Ballabio, Davide Cacchiarelli.	?	?	?	2021-01-18	?	?
hCoV-19/PapuaNewGuinea/11/2020	A1a	betacoronavirus	EPI_ISL_693481	?	2020-09-15	Oceania	Papua New Guinea	Papua New Guinea	?	Oceania	Papua New Guinea	Papua New Guinea	genome	29889	Human	?	Female	19A	B.6	O	Central Public Health Laboratory	National Public Health Laboratory, National Centre for Infectious Diseases	Tze Minn Mak, Sophie Octavia, Zhenyang Zhou, Esorom Daoni, Theresa Palou, Lin Cui, Raymond Tzer Pin Lin	?	?	?	2020-12-11	?	?
hCoV-19/Peru/LIM-INS-177/2020	A1a	betacoronavirus	EPI_ISL_1092326	?	2020-09-15	South America	Peru	Lima	?	South America	Peru	Lima	genome	29526	Human	32	Male	20B	B.1.1.419	GR	Laboratorio de Referencia Nacional de Virus Respiratorio. Instituto Nacional de Salud PerÃº	Laboratorio de Referencia Nacional de BiotecnologÃ­a y BiologÃ­a Molecular. Instituto Nacional de Salud PerÃº	Carlos Padilla Rojas, Karolyn Vega Chozo, Luis Barcena, Priscila Lope Pari, Omar Caceres Rey, Marco Galarza Perez, Maribel Huaringa NuÃ±ez, Johanna Balbuena Torrez, Henri Bailon Calderon, Nancy Rojas Serrano	?	?	?	2021-02-27	?	?
hCoV-19/SouthKorea/KDCA0050/2020	A1a	betacoronavirus	EPI_ISL_747291	?	2020-09-15	Asia	South Korea	South Korea	?	Asia	South Korea	South Korea	genome	29854	Human	63	Female	20C	B.1.497	GH	Division of Emerging Infectious Diseases, Bureau of Infectious Diseases Diagnosis Control, Korea Disease Control and Prevention Agency	Division of Emerging Infectious Diseases, Bureau of Infectious Diseases Diagnosis Control, Korea Disease Control and Prevention Agency	Ae Kyung Park, Il-Hwan Kim, Heui Man Kim, Jeong-Min Kim, Namjoo Lee, Chaeyoung Lee, Sang Hee Woo, Eun-Jin Kim	?	?	?	2020-12-30	?	?
hCoV-19/Australia/VIC14047/2020	A1a	betacoronavirus	EPI_ISL_563945	?	2020-09-16	Oceania	Australia	Victoria	?	Oceania	Australia	Victoria	genome	29807	Human	76	Female	20B	D.2	GR	Microbiological Diagnostic Unit - Public Health Laboratory (MDU-PHL)	MDU-PHL	Seemann, T., Schultz M. B., Sait, M., Sherry, N.	?	?	?	2020-09-30	?	?
hCoV-19/Italy/CAM-TIGEM-966/2020	A1a	betacoronavirus	EPI_ISL_837252	?	2020-09-16	Europe	Italy	Campania	?	Europe	Italy	Campania	genome	29903	Human	45	Male	20D	C.18	GR	Istituto Zooprofilattico Sperimentale del Mezzogiorno	TIGEM	Antonio Grimaldi, Patrizia Annunziata, Francesco Panariello, Biancamaria Pierri, Valentina Bouche, Chiara Colantuono, Maria Concetta Cuomo, Denise Di Concilio, Lucio Di Filippo, Anna Manfredi, Marcello Salvi, Antonio Limone, Pellegrino Cerino, Andrea Ballabio, Davide Cacchiarelli.	?	?	?	2021-01-18	?	?
hCoV-19/Madagascar/VIRO-33698/2020	A1a	betacoronavirus	EPI_ISL_677634	?	2020-09-16	Africa	Madagascar	Analamanga	Antananarivo	Africa	Madagascar	Analamanga	genome	29862	Human	52	Male	20B	B.1.1.241	GR	Virology Unit, Institut Pasteur de Madagascar	Virology Unit, Institut Pasteur de Madagascar	Christian Ranaivoson, Cara E. Brook, Vida Ahyong, Soa Fy Andriamandimby, Vololoniaina Raharinosy, Tsiry Randriambolamanantsoa, Helisoa Razafimanjato, Norosoa Razanajatovo, Michelle Tan, Cristina M. Tato, Joseph L. DeRisi, Jean-Michel Heraud, Philippe Dussart	?	?	?	2020-12-04	?	?
hCoV-19/Argentina/PAIS-G0104/2020	A1a	betacoronavirus	EPI_ISL_1396035	?	2020-09-17	South America	Argentina	Cordoba AR	Rio Cuarto	South America	Argentina	Cordoba AR	genome	29782	Human	29	Male	20C	B.1.499	GH	Laboratorio Central, Ministerio de Salud Cordoba	Instituto de Patologia Vegetal (CIAP-INTA) on behalf of 'Proyecto Argentino Interinstitucional de genomica de SARS-CoV-2' (PAIS Consortium)	FernÃ¡ndez, FD; Marquez, N.; Debat, HJ.; Re, V.; Pisano, M.B.; Castro, G.; Barbas, G.	?	?	?	2021-03-29	?	?
hCoV-19/Finland/17SS10A7/2020	A1a	betacoronavirus	EPI_ISL_756249	?	2020-09-17	Europe	Finland	Uusimaa	?	Europe	Finland	Uusimaa	genome	29870	Human	?	?	20C	B.1.463	GH	Department of Virology and Immunology, University of Helsinki and Helsinki University Hospital, Huslab Finland	Department of Virology, Faculty of Medicine, University of Helsinki, Helsinki, Finland	Teemu Smura, Ravi Kant, Phuoc Truong, Hussein Alburkat, Hannimari Kallio-Kokko, Jenni Virtanen, Maija Suvanto, Sari Hannula, Harri Kangas, Pekka Ellonen, Olli Vapalahti	?	?	?	2021-01-02	?	?
hCoV-19/Paraguay/33626/2020	A1a	betacoronavirus	EPI_ISL_1340755	?	2020-09-17	South America	Paraguay	Paraguay	?	South America	Paraguay	Paraguay	genome	29740	Human	?	?	20C	B.1.499	GH	Departamento de Virologia, Laboratorio Central de Salud PÃºblica, Avenida Venezuela y Teniente Escurra, AsunciÃ³n, Paraguay	Laboratory of Respiratory Viruses and Measles, Oswaldo Cruz Institute, FIOCRUZ	Paola Resende, Cynthia Vazquez, Luciana Appolinario, Fernando Motta, Anna Carolina Paixao, Ana Carolina Mendonca, Alice Sampaio Rocha, Renata Serrano Lopes, Marilda Siqueira on behalf of the Fiocruz COVID-19 Genomic Surveillance Network	?	?	?	2021-03-24	?	?
hCoV-19/Taiwan/CGMH-CGU-36/2020	A1a	betacoronavirus	EPI_ISL_667809	?	2020-09-17	Asia	Taiwan	Taiwan	Taoyuan	Asia	Taiwan	Taiwan	genome	29866	Human	?	Male	20C	B.1.36.16	GH	Laboratory Medicine	Department of Laboratory Medicine, Lin-Kou Chang Gung Memorial Hospital, Taoyuan, Taiwan	Kuo-Chien Tsao, Yu-Nong Gong, Shu-Li Yang, Yi-Chun Liu, Chung-Guei Huang, Mei-Jen Hsiao, Po-Wei Huang, Cheng-Ta Yang, Cheng-Hsun Chiu, Peng-Nien Huang, Kuo-Ming Lee, Guang-Wu Chen, Shin-Ru Shih	?	?	?	2020-12-02	?	?
hCoV-19/USA/IL-IDPH-PEO-S-0002197/2020	A1a	betacoronavirus	EPI_ISL_2801211	?	2020-09-18	North America	USA	Illinois	Peoria County	North America	USA	Illinois	genome	29782	Human	?	?	20A	B.1	G	Illinois Department of Public Health	Gagnon Lab, Southern Illinois University	Keith Gagnon	?	?	?	2021-07-03	?	?
hCoV-19/USA/MN-MDH-1830/2020	A1a	betacoronavirus	EPI_ISL_602965	?	2020-09-18	North America	USA	Minnesota	?	North America	USA	Minnesota	genome	29856	Human	?	?	20A	B.1.565	G	Minnesota Department of Health, Public Health Laboratory	Minnesota Department of Health, Public Health Laboratory	Matt Plumb, Jacob Garfin, Alexandra Lorentz, and Xiong Wang	?	?	?	2020-10-29	?	?
hCoV-19/Iran/Qom-629/2020	A1a	betacoronavirus	EPI_ISL_1014676	?	2020-09-19	Asia	Iran	Qom	?	Asia	Iran	Qom	genome	29696	Human	?	Male	20C	B.1.36	GH	National Influenza Center, Virology Department	National Influenza Center	V Salimi,NZ Shafiei Jandaghi, J Yavarian, A Nejati, K Sadeghi, N Ghavvami,F Ajaminejad and T Mokhtari Azad	?	?	?	2021-02-17	?	?
hCoV-19/Brazil/PB-FIOCRUZ-29625/2020	A1a	betacoronavirus	EPI_ISL_792615	?	2020-09-21	South America	Brazil	Paraiba	?	South America	Brazil	Paraiba	genome	29771	Human	?	?	20B	B.1.1.29	GR	LaboratÃ³rio Central de SaÃºde PÃºblica do Estado da ParaÃ­ba (LACEN-PB)	Laboratory of Respiratory Viruses and Measles, Oswaldo Cruz Institute, FIOCRUZ	Paola Resende, Luciana Appolinario, Fernando Motta, Anna Carolina Paixao, Ana Carolina Mendonca, JoÃ£o Felipe Bezerra, Romero Henrique Teixeira de Vasconcelos, Dalane Loudal Florentino Teixeira, Thiago Franco de Oliveira Carneiro, Marilda Siqueira on behalf of the Fiocruz COVID-19 Genomic Surveillance Network	?	?	?	2021-01-10	?	?
hCoV-19/Latvia/201/2020	A1a	betacoronavirus	EPI_ISL_770034	?	2020-09-21	Europe	Latvia	Latvia	?	Europe	Latvia	Latvia	genome	29903	Human	?	?	20B	S.1	GR	E. Gulbja Laboratorija	Latvian Biomedical Research and Study Centre	Ivars SilamiÄ·elis, Kaspars Megnis, Monta Ustinova, JÄnis Pjalkovskis, Å…ikita Zrelovs, Vita RovÄ«te, Mikus Gavars, Dmitrijs Perminovs, Uga Dumpis, JÄnis KloviÅ†Å¡	?	?	?	2021-01-06	?	?
hCoV-19/NewZealand/20CV0363/2020	A1a	betacoronavirus	EPI_ISL_579106	?	2020-09-21	Oceania	New Zealand	Canterbury	?	Oceania	New Zealand	Canterbury	genome	29782	Human	?	Male	20G	B.1.2	GH	LabPLUS	Institute of Environmental Science and Research (ESR)	Xiaoyun Ren, Matt Storey, Nikki Freed, Muhammad Faisal, Jing Wang, Hermes Perez, Anja Werno, Antje van der Linden, Arlo Upton, Chris Mansell, David Hammer, Dragana Drinkovic, Gary McAuliffe, Hana Sofia Andersson, James Ussher, Jill Sherwood, Josh Freeman, Julia Howard, Juliet Elvy, Mary DeAlmeida, Matt Blakiston, Matthew Rogers, Max Bloomfield, Michael Addidle, Michelle Balm, Sally Roberts, Sarah…	?	?	?	2020-10-14	?	?
hCoV-19/Norway/3625/2020	A1a	betacoronavirus	EPI_ISL_590931	?	2020-09-21	Europe	Norway	Viken	?	Europe	Norway	Viken	genome	29782	Human	?	?	20C	B.1	GH	Ostfold Hospital Trust - Kalnes, Centre for Laboratory Medicine, Section for gene technology and infection serology	Norwegian Institute of Public Health, Department of Virology	Kathrine Stene-Johansen, Kamilla Heddeland Instefjord, Hilde Elshaug, Rasmus Riis Kopperud, Hilde Vollan, Karoline Bragstad, Olav Hungnes	?	?	?	2020-10-20	?	?
hCoV-19/Belgium/ULG-10474/2020	A1a	betacoronavirus	EPI_ISL_581643	?	2020-09-22	Europe	Belgium	LiÃ¨ge	?	Europe	Belgium	LiÃ¨ge	genome	29782	Human	55	Male	20A	B.1.221	G	Department of Clinical Microbiology	GIGA Medical Genomics	Keith Durkin, Maria Artesi, SÃ©bastien Bontems, RaphaÃ«l Boreux, Bouchra Boujemla, CÃ©cile Meex, Pierrette Melin, Marie-Pierre Hayette, Vincent Bours	?	?	?	2020-10-14	?	?
hCoV-19/Ecuador/USFQ-249/2020	A1a	betacoronavirus	EPI_ISL_697787	?	2020-09-22	South America	Ecuador	CaÃ±ar	Azogues	South America	Ecuador	CaÃ±ar	genome	29849	Human	?	?	20B	B.1.1	GR	Institute of Microbiology, Universidad San Francisco de Quito	Institute of Microbiology, Universidad San Francisco de Quito	Andrea Macias, BelÃ©n Prado-Vivar, Sully MÃ¡rquez, Juan JosÃ© Guadalupe, Monica Becerra-Wong, Bernardo GutiÃ©rrez, VerÃ³nica BarragÃ¡n, Patricio Rojas-Silva, Gabriel Trueba, Michelle Grunauer, PaÃºl CÃ¡rdenas	?	?	?	2020-12-13	?	?
hCoV-19/USA/NV-NSPHL-NV2028969/2020	A1a	betacoronavirus	EPI_ISL_1585926	?	2020-09-22	North America	USA	Nevada	Washoe County	North America	USA	Nevada	genome	29782	Human	5	?	20A	B.1.400	G	Nevada State Public Health Laboratory	Nevada State Public Health Laboratory	Andrew Gorzalski, Mark Pandori	?	?	?	2021-04-14	?	?
hCoV-19/Belgium/ULG-11465/2020	A1a	betacoronavirus	EPI_ISL_925420	?	2020-09-23	Europe	Belgium	LiÃ¨ge	?	Europe	Belgium	LiÃ¨ge	genome	29782	Human	17	Male	20B	B.1.1.269	GR	Department of Clinical Microbiology	GIGA Medical Genomics	Keith Durkin, Maria Artesi, SÃ©bastien Bontems, RaphaÃ«l Boreux, Bouchra Boujemla, CÃ©cile Meex, Pierrette Melin, Marie-Pierre Hayette, Vincent Bours	?	?	?	2021-02-03	?	?
hCoV-19/Angola/CERI-KRISP-K013736/2020	A1a	betacoronavirus	EPI_ISL_2685983	?	2020-09-24	Africa	Angola	Luanda	Luanda	Africa	Angola	Luanda	genome	29855	Human	17	Female	20H (Beta, V2)	B.1.351	GH	Instituto Nacional de InvestigaÃ§Ã£o em SaÃºde	CERI, Centre for Epidemic Response and Innvoation, Stellenbosch University and KRISP, KZN Research Innovation and Sequencing Platform, UKZN.	Morais J, Neto Z, Afonso P, Miranda J, David K, InglÃªs L, Pereira A, Paulo A Carralero RR PaixÃ£o JP, Freitas RH, Mufinda M, Lutucuta S, Giandhari J, Pillay S, Naidoo Y, Emmanuel SJ, Tegally H, Wilkinson E, de Oliveira T	?	?	?	2021-06-25	?	VOC Beta GH/501Y.V2 (B.1.351) first detected in South Africa
hCoV-19/Brazil/BA-FIOCRUZ-33266/2020	A1a	betacoronavirus	EPI_ISL_1181441	?	2020-09-24	South America	Brazil	Bahia	Salvador	South America	Brazil	Bahia	genome	29739	Human	?	Male	20B	B.1.1.33	GR	GonÃ§alo Moniz Institute, FIOCRUZ, Bahia	Laboratory of Respiratory Viruses and Measles, Oswaldo Cruz Institute, FIOCRUZ	Paola Resende, Luciana Appolinario, Fernando Motta, Anna Carolina Paixao, Ana Carolina Mendonca, Alice Sampaio Rocha, Renata Serrano Lopes, Tiago Graf, Ricardo Khouri, Marilda Siqueira on behalf of the Fiocruz COVID-19 Genomic Surveillance Network	?	?	?	2021-03-08	?	?
hCoV-19/Canada/Qc-HSE-5524119958/2020	A1a	betacoronavirus	EPI_ISL_1403177	?	2020-09-24	North America	Canada	Quebec	?	North America	Canada	Quebec	genome	29782	Human	46	Female	20B	B.1.1.121	GR	Laboratoire de santÃ© publique du QuÃ©bec	Laboratoire de santÃ© publique du QuÃ©bec	Sandrine Moreira, Ioannis Ragoussis, Guillaume Bourque, Jesse Shapiro, Mark Lathrop and Michel Roger on behalf of the CoVSeQ research group (http://covseq.ca/researchgroup)	?	?	?	2021-03-30	?	?
hCoV-19/SouthKorea/KDCA0049/2020	A1a	betacoronavirus	EPI_ISL_747290	?	2020-09-24	Asia	South Korea	South Korea	?	Asia	South Korea	South Korea	genome	29810	Human	73	Male	20C	B.1.497	GH	Division of Emerging Infectious Diseases, Bureau of Infectious Diseases Diagnosis Control, Korea Disease Control and Prevention Agency	Division of Emerging Infectious Diseases, Bureau of Infectious Diseases Diagnosis Control, Korea Disease Control and Prevention Agency	Ae Kyung Park, Il-Hwan Kim, Heui Man Kim, Jeong-Min Kim, Namjoo Lee, Chaeyoung Lee, Sang Hee Woo, Eun-Jin Kim	?	?	?	2020-12-30	?	?
hCoV-19/Angola/CERI-KRISP-K013733/2020	A1a	betacoronavirus	EPI_ISL_2685982	?	2020-09-25	Africa	Angola	Luanda	Luanda	Africa	Angola	Luanda	genome	29856	Human	33	Male	20H (Beta, V2)	B.1.351	GH	Instituto Nacional de InvestigaÃ§Ã£o em SaÃºde	CERI, Centre for Epidemic Response and Innvoation, Stellenbosch University and KRISP, KZN Research Innovation and Sequencing Platform, UKZN.	Morais J, Neto Z, Afonso P, Miranda J, David K, InglÃªs L, Pereira A, Paulo A Carralero RR PaixÃ£o JP, Freitas RH, Mufinda M, Lutucuta S, Giandhari J, Pillay S, Naidoo Y, Emmanuel SJ, Tegally H, Wilkinson E, de Oliveira T	?	?	?	2021-06-25	?	VOC Beta GH/501Y.V2 (B.1.351) first detected in South Africa
hCoV-19/Slovenia/107937/2020	A1a	betacoronavirus	EPI_ISL_2644411	?	2020-09-25	Europe	Slovenia	Slovenia	?	Europe	Slovenia	Slovenia	genome	29854	Human	21	Female	20A	B.1	G	Institute of Microbiology and Immunology, Faculty of Medicine, University of Ljubljana	Institute of Microbiology and Immunology, Faculty of Medicine, University of Ljubljana	Alen SuljiÄ, Samo Zakotnik, TomaÅ¾ Mark Zorec, Matic Brvar, Doroteja Vlaj, AndraÅ¾ Celar, Dominika Å turm, Patricija Pozvek, Å pela Pleh, MiÅ¡a Korva, Mario Poljak, Tatjana AvÅ¡iÄ â€“ Å½upanc	?	?	?	2021-06-22	?	?
hCoV-19/Uruguay/RT22-UYMO/2020	A1a	betacoronavirus	EPI_ISL_2965586	?	2020-09-25	South America	Uruguay	Montevideo	?	South America	Uruguay	Montevideo	genome	29302	Human	?	?	20B	B.1.1.28	GR	Hospital EspaÃ±ol	Centro de InnovaciÃ³n en Vigilancia EpidemiolÃ³gica (CiVE), Institut Pasteur Montevideo, Uruguay	Natalia Rego,Cecilia Salazar,Mercedes Paz,Alicia CostÃ¡bile,Alvaro Fajardo,Ignacio FerrÃ©s,Paula Perbolianachis,Tamara FernÃ¡ndez-Calero,Veronica Noya,Rodrigo Arce,Mailen Arleo,Tania Possi,Natalia Reyes,Ma Noel Bentancor,AndrÃ©s Lizasoain,Viviana Bortagaray,Ana Moller,Odhille Chappos,Nicolas Nin,Javier Hurtado,Melissa DuquÃ­a,BelÃ©n GonzÃ¡lez,Luciana Griffero,Mauricio MÃ©ndez,Ma PÃ­a Techera,Juan…	?	?	?	2021-07-15	?	?
hCoV-19/Luxembourg/LNS9819784/2020	A1a	betacoronavirus	EPI_ISL_744994	?	2020-09-26	Europe	Luxembourg	Luxembourg	?	Europe	Luxembourg	Luxembourg	genome	29781	Human	31	Male	20A	B.1	G	Laboratoire national de santÃ©, Microbiology, Virology	Laboratoire national de santÃ©, Microbiology, Microbial Genomics Platform	Anke Wienecke-Baldacchino, Catherine Ragimbeau,Jessica Tapp, Fatu Djabi, Lise Pignon, Raoul Salmon, Tamir Abdelrahman	?	?	?	2020-12-29	?	?
hCoV-19/Canada/SK-NML-1579/2020	A1a	betacoronavirus	EPI_ISL_2883081	?	2020-09-27	North America	Canada	Saskatchewan	?	North America	Canada	Saskatchewan	genome	29735	Human	29	Female	20B	B.1.1	GR	SK-Roy Romanow Provincial Laboratory	National Microbiology Laboratory (NML)	Anna Majer, Shari Tyson, Grace Seo, Philip Mabon, Elsie Grudeski, Rhiannon Huzarewich, Russell Mandes, Anneliese Landgraff, Jennifer Tanner, Natalie Knox, Morag Graham, Gary Van Domselaar, Ryan McDonald, Keith MacKenzie, Meredith Faires, Kara Loos, Rachel DePaulo, Alanna Senecal, Amanda Lang, Jessica Minion, Nathalie Bastien, Yan Li, Timothy Booth, Darian Hole, Madison Chapel, Kirsten Biggar, Can…	?	?	?	2021-07-09	?	?
hCoV-19/Chile/MA-194114-B/2020	A1a	betacoronavirus	EPI_ISL_746527	?	2020-09-27	South America	Chile	Magallanes	Punta Arenas	South America	Chile	Magallanes	genome	29746	Human	37	Female	20D	C.11	GR	Genetica Molecular and Subdepartamento de Virologia ISP Chile	Instituto de Salud Publica de Chile	Javier Tognarelli, Barbara Parra, Loredana Arata, Jaime Lagos, Gisselle Barra, Patricia Bustos, Rodrigo Fasce, Andres Castillo, Jorge Fernandez	?	?	?	2020-12-29	?	?
hCoV-19/Germany/BY-Cento-34375620/2020	A1a	betacoronavirus	EPI_ISL_815348	?	2020-09-28	Europe	Germany	Bavaria	Munich	Europe	Germany	Bavaria	genome	29897	Human	35	Male	20B	B.1.1.317	GR	Centogene	Centogene	Peter Bauer, Krishna Kumar Kandaswamy, Vivi Hue-Trang Lieu	?	?	?	2021-01-14	?	?
hCoV-19/Latvia/886/2020	A1a	betacoronavirus	EPI_ISL_1312397	?	2020-09-28	Europe	Latvia	Latvia	?	Europe	Latvia	Latvia	genome	29871	Human	?	?	20B	B.1.1.302	GR	E. Gulbja laboratorija	Latvian Biomedical Research and Study Centre	Janis Pjalkovskis, Nikita Zrelovs, Monta Ustinova, Ivars Silamikelis, Liga Birzniece, Kaspars Megnis, Una Krumina, Guntars Zarins, Vita Rovite, Lauma Freimane, Laila Silamikele, Laura Ansone, Davids Fridmanis, Mikus Gavars, Dmitrijs Perminovs, Jurijs Perevoscikovs, Uga Dumpis, Janis Klovins	?	?	?	2021-03-22	?	?
hCoV-19/Latvia/887/2020	A1a	betacoronavirus	EPI_ISL_1312398	?	2020-09-28	Europe	Latvia	Latvia	?	Europe	Latvia	Latvia	genome	29853	Human	?	?	20B	B.1.1.302	GR	E. Gulbja laboratorija	Latvian Biomedical Research and Study Centre	Janis Pjalkovskis, Nikita Zrelovs, Monta Ustinova, Ivars Silamikelis, Liga Birzniece, Kaspars Megnis, Una Krumina, Guntars Zarins, Vita Rovite, Lauma Freimane, Laila Silamikele, Laura Ansone, Davids Fridmanis, Mikus Gavars, Dmitrijs Perminovs, Jurijs Perevoscikovs, Uga Dumpis, Janis Klovins	?	?	?	2021-03-22	?	?
hCoV-19/Scotland/EDB7984/2020	A1a	betacoronavirus	EPI_ISL_585464	?	2020-09-28	Europe	United Kingdom	Scotland	?	Europe	United Kingdom	Scotland	genome	29782	Human	?	?	20E (EU1)	B.1.177	GV	Virology Department, Royal Infirmary of Edinburgh, NHS Lothian / School of Biological Sciences, University of Edinburgh / Institute of Genetics and Molecular Medicine, University of Edinburgh	COVID-19 Genomics UK (COG-UK) Consortium	McHugh M, Dewar R, Rooke S, Gallagher M, Balcaza C, Oâ€™Toole Ã, Scher E, Hill V, McCrone JT, Colquhoun R, Yu X, Jackson B, Rambaut A, Williams TC, Templeton K	?	?	?	2020-10-19	?	?
hCoV-19/Bangladesh/CHRF-0392/2020	A1a	betacoronavirus	EPI_ISL_2692878	?	2020-09-29	Asia	Bangladesh	Dhaka	Dhaka	Asia	Bangladesh	Dhaka	genome	29494	Human	26	Male	20B	B.1.1	GR	Child Health Research Foundation	Child Health Research Foundation	CHRF Bangladesh Genomics Team	?	?	?	2021-06-26	?	?
hCoV-19/Croatia/Zagreb-3/2020	A1a	betacoronavirus	EPI_ISL_710553	?	2020-09-29	Europe	Croatia	Zagreb	?	Europe	Croatia	Zagreb	genome	29874	Human	75	Male	20B	B.1.1.433	GR	University Hospital Dubrava	RuÄ‘er BoÅ¡kovic Institute; Forensic Science Centre Ivan VuÄetiÄ‡; University of Zagreb Faculty of Science	Robert BeluÅ¾iÄ‡, Marina Korolija, Ana Livun, Vjekoslav TomaiÄ‡, Dunja GlavaÅ¡, Maja Kuzman, Paula Å tancl, Lucija Markulin, Lucija BasiÄ‡, Antonela BlaÅ¾ekoviÄ‡, Fran BoroveÄki, Lidija Cvetko-KrajinoviÄ‡, Ivana Ä†elap, Fuad Ä†osoviÄ‡, Mirjana Domazet-LoÅ¡o, Tomislav Domazet-LoÅ¡o, Valentina Äumlijan-Combaj, Kristina Gotovac JereiÄ‡, Jasna KaÅ¡man, Vladimir KrajinoviÄ‡, Danilo Licastro, Boris M…	?	?	?	2020-12-18	?	?
hCoV-19/UnitedArabEmirates/3311/2020	A1a	betacoronavirus	EPI_ISL_859729	?	2020-09-29	Asia	United Arab Emirates	Abu Dhabi	?	Asia	United Arab Emirates	Abu Dhabi	genome	29903	Human	40	Male	20C	B.1.36	GH	BTC, Khalifa University	BTC, Khalifa University	Al Safar et al	?	?	?	2021-01-22	?	?
hCoV-19/USA/HI-H200623/2020	A1a	betacoronavirus	EPI_ISL_753149	?	2020-09-29	North America	USA	Hawaii	Honolulu County	North America	USA	Hawaii	genome	29887	Human	?	?	20A	B.1.243	G	State Laboratories Division, Hawaii State Department of Health	State Laboratories Division, Hawaii State Department of Health	Pamela O'Brien, Sabrina Diemert, Drew Kuwazaki, Razvan Sultana, Edward Desmond	?	?	?	2020-12-31	?	?
hCoV-19/Canada/NS-NML-5503/2020	A1a	betacoronavirus	EPI_ISL_1055675	?	2020-09-30	North America	Canada	Nova Scotia	?	North America	Canada	Nova Scotia	genome	29714	Human	30	Female	20C	B.1	GH	QEII Health Sciences Centre	National Microbiology Laboratory (NML)	Anna Majer, Shari Tyson, Grace Seo, Philip Mabon, Elsie Grudeski, Rhiannon Huzarewich, Russell Mandes, Anneliese Landgraff, Jennifer Tanner, Natalie Knox, Morag Graham, Gary Van Domselaar, Todd Hatchette, Jason LeBlanc, Janice Pettipas, Dan Gaston, Nathalie Bastien, Yan Li, Timothy Booth, Darian Hole, Madison Chapel, Kirsten Biggar, CanCOGeN's metadata curation team, Public Health Agency of Canad…	?	?	?	2021-02-23	?	?
hCoV-19/Gambia/S-3039J/2020	A1a	betacoronavirus	EPI_ISL_811037	?	2020-10-01	Africa	Gambia	Kombo	?	Africa	Gambia	Kombo	genome	29782	Human	?	?	20A	B.1.416	G	MRCG at LSHTM Genomics lab	MRCG at LSHTM Genomics lab	Abdul Karim sesay, Abdoulie Kanteh, Jarra Manneh, Mariama Kujabi, Bakary Sanyang	?	?	?	2021-01-13	?	?
hCoV-19/Serbia/M16276/2020	A1a	betacoronavirus	EPI_ISL_1057102	?	2020-10-02	Europe	Serbia	Serbia	?	Europe	Serbia	Serbia	genome	29903	Human	?	Female	20B	B.1.1.398	GR	Institute of Biocides and Medical Ecology, Belgarde, Serbia	Virology Department Institute of Microbiology and Immunology Faculty of Medicine University of Belgrade	Banko Ana, Miljanovic Danijela, Milicevic Ognjen, Loncar Ana, Abazovic Dzihan, Despot Dragana	?	?	?	2021-02-23	?	?
hCoV-19/Hungary/UD-90554/2020	A1a	betacoronavirus	EPI_ISL_671475	?	2020-10-04	Europe	Hungary	Borsod-AbaÃºj-ZemplÃ©n County	?	Europe	Hungary	Borsod-AbaÃºj-ZemplÃ©n County	genome	29782	Human	30	Male	20C	B.1.160	GH	University of Debrecen, Department of Medical Microbiology	National Laboratory of Virology, SzentÃ¡gothai Research Centre	Endre GÃ¡bor TÃ³th, BalÃ¡zs Somogyi, Brigitta Zana, Eszter Csoma, Ferenc Jakab, GÃ¡bor Kemenesi	?	?	?	2020-12-02	?	?
hCoV-19/Turkey/Ankara_GUMV_37230/2020	A1a	betacoronavirus	EPI_ISL_730570	?	2020-10-04	Europe	Turkey	Ankara	?	Europe	Turkey	Ankara	genome	29896	Human	?	?	20B	B.1.1	O	Gazi University Faculty of Medicine, Medical Virology Laboratory	Gazi University Faculty of Medicine, Medical Virology Laboratory	Erdem Åžahin, Hager Muftah, Selin YiÄŸit, Shaknoza Sarzhanova, Ã–zlem GÃ¼zel TunÃ§can, Murat Dizbay, IÅŸÄ±l Fidan, Kayhan Ã‡aÄŸlar, GÃ¼lendam BozdayÄ±	?	?	?	2020-12-23	?	?
hCoV-19/CostaRica/INC-0158/2020	A1a	betacoronavirus	EPI_ISL_770000	?	2020-10-05	North America	Costa Rica	Guanacaste	Liberia	North America	Costa Rica	Guanacaste	genome	29784	Human	25	Male	20C	B.1.291	GH	Area De Salud La Cruz	Inciensa, Instituto Costarricense de InvestigaciÃ³n y EnseÃ±anza en NutriciÃ³n y Salud	Francisco Duarte, Hebleen Porras, Claudio Soto-Garita, Estela Cordero, Adriana GodÃ­nez, Melany CalderÃ³n & Mariel LÃ³pez	?	?	?	2021-01-06	?	?
hCoV-19/Uruguay/RT20-UYMO/2020	A1a	betacoronavirus	EPI_ISL_2965585	?	2020-10-05	South America	Uruguay	Montevideo	?	South America	Uruguay	Montevideo	genome	29738	Human	?	?	20B	B.1.1.28	GR	Hospital EspaÃ±ol	Centro de InnovaciÃ³n en Vigilancia EpidemiolÃ³gica (CiVE), Institut Pasteur Montevideo, Uruguay	Natalia Rego,Cecilia Salazar,Mercedes Paz,Alicia CostÃ¡bile,Alvaro Fajardo,Ignacio FerrÃ©s,Paula Perbolianachis,Tamara FernÃ¡ndez-Calero,Veronica Noya,Rodrigo Arce,Mailen Arleo,Tania Possi,Natalia Reyes,Ma Noel Bentancor,AndrÃ©s Lizasoain,Viviana Bortagaray,Ana Moller,Odhille Chappos,Nicolas Nin,Javier Hurtado,Melissa DuquÃ­a,BelÃ©n GonzÃ¡lez,Luciana Griffero,Mauricio MÃ©ndez,Ma PÃ­a Techera,Juan…	?	?	?	2021-07-15	?	?
hCoV-19/USA/NJ-NYGC-S-SM-5186-DHCL267/2020	A1a	betacoronavirus	EPI_ISL_1912856	?	2020-10-05	North America	USA	New Jersey	?	North America	USA	New Jersey	genome	29797	Human	?	?	20C	B.1.509	GH	HMH	New York Genome Center	Michael Zody, Andre Corvelo, Dayna M. Oschwald, Samantha Fennessey, Tom Maniatis, Liang Chen, Jose Mediavilla, Marcus Cunningham, Kaelea Composto, Kar Chow, David Perlin, Barry Kreiswirth	?	?	?	2021-05-05	?	?
hCoV-19/Nepal/DH_002/2020	A1a	betacoronavirus	EPI_ISL_2171041	?	2020-10-06	Asia	Nepal	Central Nepal	?	Asia	Nepal	Central Nepal	genome	29836	Human	25	Male	20B	B.1.1	GR	Dhulikhel Hospital, Kathmandu University Hospital	Molecular and Genomics Research Lab, Dhulikhel Hospital, Kathmandu University Hospital	Rajeev Shrestha, Nishan Katuwal, Navin Adhikari, Manu Vanaerschot, Dipesh Tamrakar, Meghnath Dhimal, Pradip Gyanwali, Saroj Bhattarai, Surendra Kumar Madhup	?	?	?	2021-05-20	?	?
hCoV-19/PapuaNewGuinea/12/2020	A1a	betacoronavirus	EPI_ISL_693482	?	2020-10-06	Oceania	Papua New Guinea	Papua New Guinea	?	Oceania	Papua New Guinea	Papua New Guinea	genome	29880	Human	?	Female	19A	B.6	O	Central Public Health Laboratory	National Public Health Laboratory, National Centre for Infectious Diseases	Tze Minn Mak, Sophie Octavia, Zhenyang Zhou, Esorom Daoni, Theresa Palou, Lin Cui, Raymond Tzer Pin Lin	?	?	?	2020-12-11	?	?
hCoV-19/PapuaNewGuinea/13/2020	A1a	betacoronavirus	EPI_ISL_693483	?	2020-10-06	Oceania	Papua New Guinea	Papua New Guinea	?	Oceania	Papua New Guinea	Papua New Guinea	genome	29742	Human	?	Male	19A	B.6	O	Central Public Health Laboratory	National Public Health Laboratory, National Centre for Infectious Diseases	Tze Minn Mak, Sophie Octavia, Zhenyang Zhou, Esorom Daoni, Theresa Palou, Lin Cui, Raymond Tzer Pin Lin	?	?	?	2020-12-11	?	?
hCoV-19/SouthKorea/KDCA0236/2020	A1a	betacoronavirus	EPI_ISL_760001	?	2020-10-06	Asia	South Korea	South Korea	?	Asia	South Korea	South Korea	genome	29777	Human	76	Male	20C	B.1.497	GH	Division of Emerging Infectious Diseases, Bureau of Infectious Diseases Diagnosis Control, Korea Disease Control and Prevention Agency	Division of Emerging Infectious Diseases, Bureau of Infectious Diseases Diagnosis Control, Korea Disease Control and Prevention Agency	Ae Kyung Park, Il-Hwan Kim, Heui Man Kim, Jeong-Min Kim, Namjoo Lee, Chaeyoung Lee, Sang Hee Woo, Eun-Jin Kim	?	?	?	2021-01-04	?	?
hCoV-19/USA/TN-CDC-JHUU-0104/2020	A1a	betacoronavirus	EPI_ISL_1373888	?	2020-10-06	North America	USA	Tennessee	?	North America	USA	Tennessee	genome	29838	Human	55	?	20C	B.1.595	GH	Vanderbilt University Medical Center	Pathogen Discovery, Respiratory Viruses Branch, Division of Viral Diseases, Centers for Disease Control and Prevention	Jing Zhang, Yan Li, Ying Tao, Brian Lynch, Anna Kelleher, Krista Queen, Anna Uehara, Peter Cook, Han Jia Justin Ng, Clinton R. Paden, Haibin Wang, Suxiang Tong	?	?	?	2021-03-27	?	?
hCoV-19/Malaysia/HPUPM_ML5015/2020	A1a	betacoronavirus	EPI_ISL_977585	?	2020-10-07	Asia	Malaysia	Malaysia	?	Asia	Malaysia	Malaysia	genome	29832	Human	35	Female	20A	B.1.524	G	Department of Medical Microbiology, Hospital Pengajar Universiti Putra Malaysia	Malaysia Genome Institute	Mohd Noor Mat Isa, Syafinaz Amin-Nordin, Irni Suhayu Sapian, Hui-Yee Chee, Yusuf Muhammad Noor, Nurhezreen Md Iqbal, Enizza Kasim, Siti Noraini Othman, Mohd Faizal Abu Bakar, Shamsidar Sopie, Azrin Ahmad, Narcisse Joseph, Muhammad MI, Avisha Richards, Nor Zahrin Hasran, Nor Azfa Johari	?	?	?	2021-02-11	?	?
hCoV-19/BurkinaFaso/B05-2032/2020	A1a	betacoronavirus	EPI_ISL_1299492	?	2020-10-08	Africa	Burkina Faso	Hauts-Bassins	Bobo Dioulasso	Africa	Burkina Faso	Hauts-Bassins	genome	29782	Human	58	Male	19B	A.19	S	Centre Hospitalo Universitaire Souro Sanou	Centre Muraz	ArsÃ¨ne Zongo, Ange Badjo, Yacouba Sawadogo, Jasmin Schlotterbeck, Essia Belarbi, Grit Schubert, Fabian Leendertz, Abdoul-Salam Ouedraogo, ThÃ©rÃ¨se Kagone, ArsÃ¨ne SomÃ©, Firmin KaborÃ©, Armel Poda, Soumeya Ouangraoua	?	?	?	2021-03-19	?	?
hCoV-19/Paraguay/33627/2020	A1a	betacoronavirus	EPI_ISL_1340752	?	2020-10-08	South America	Paraguay	Paraguay	?	South America	Paraguay	Paraguay	genome	29695	Human	?	?	20B	B.1	G	Departamento de Virologia, Laboratorio Central de Salud PÃºblica, Avenida Venezuela y Teniente Escurra, AsunciÃ³n, Paraguay	Laboratory of Respiratory Viruses and Measles, Oswaldo Cruz Institute, FIOCRUZ	Paola Resende, Cynthia Vazquez, Luciana Appolinario, Fernando Motta, Anna Carolina Paixao, Ana Carolina Mendonca, Alice Sampaio Rocha, Renata Serrano Lopes, Marilda Siqueira on behalf of the Fiocruz COVID-19 Genomic Surveillance Network	?	?	?	2021-03-24	?	?
hCoV-19/Australia/SA0493/2020	A1a	betacoronavirus	EPI_ISL_602577	?	2020-10-09	Oceania	Australia	South Australia	?	Oceania	Australia	South Australia	genome	29843	Human	54	Male	20A	B.1.258	G	SA Pathology	SA Pathology	Lex Leong, Julien Soubrier, Chuan Kok Lim, Song Gao, Mark Turra, Karin Kassahn, Ivan Bastian, Geoff Higgins	?	?	?	2020-10-29	?	?
hCoV-19/Brazil/RJ-00479/2020	A1a	betacoronavirus	EPI_ISL_717874	?	2020-10-09	South America	Brazil	Rio de Janeiro	SÃ£o JoÃ£o de Meriti	South America	Brazil	Rio de Janeiro	genome	29892	Human	28	Female	20B	B.1.1.33	GR	Laboratorio de Virologia Molecular / UFRJ	Bioinformatics Laboratory / LNCC	Carolina M Voloch, Ronaldo da Silva F Jr, Luiz G P de Almeida, Cynthia C Cardoso, Otavio Bustrolini, Alexandra L Gerber, Ana Paula de C GuimarÃ£es, Diana Mariani, AndrÃ©a Cony Cavalcanti, Claudia dos Santos Rodrigues, Terezinha M P P CastiÃ±eira, Amilcar Tanuri, Ana Tereza R de Vasconcelos	?	?	?	2020-12-20	?	?
hCoV-19/Chile/NB-202524/2020	A1a	betacoronavirus	EPI_ISL_746541	?	2020-10-09	South America	Chile	Ã‘uble	Chillan	South America	Chile	Ã‘uble	genome	29819	Human	51	Male	20B	N.4	GR	Genetica Molecular and Subdepartamento de Virologia ISP Chile	Instituto de Salud Publica de Chile	Javier Tognarelli, Barbara Parra, Loredana Arata, Jaime Lagos, Gisselle Barra, Patricia Bustos, Rodrigo Fasce, Andres Castillo, Jorge Fernandez	?	?	?	2020-12-29	?	?
hCoV-19/Mongolia/30/2020	A1a	betacoronavirus	EPI_ISL_1805697	?	2020-10-09	Asia	Mongolia	Mongolia	?	Asia	Mongolia	Mongolia	genome	29781	Human	45	Male	20B	B.1.1.294	GR	National Center for Communicable Diseases (NCCD) National Influenza Center	National Centre for Disease Control (NCDC) National Influenza Center	Naranzul Ts,Bayasgalan N,Khishigmunkh Ch,Seiichiro F,Hideka M,Mina N,Shinji W,Ankhbayar S,Tsogzolmaa G,Darmaa B,Battur L,Nymadawa P	?	?	?	2021-04-30	?	?
hCoV-19/Colombia/DC-C111/2020	A1a	betacoronavirus	EPI_ISL_2339879	?	2020-10-10	South America	Colombia	Bogota	?	South America	Colombia	Bogota	genome	29782	Human	67	Male	20A	B.1.420	G	Centro de Estudio de Enfermedades Autoinmunes (CREA), Universidad del Rosario, Bogota, Colombia	Centro de Investigaciones en MicrobiologÃ­a y BiotecnologÃ­a-UR (CIMBIUR), Facultad de Ciencias Naturales, Universidad del Rosario, BogotÃ¡, Colombia	Juan-Manuel Anaya, Gustavo Salguero, Juan Esteban Gallo, Carolina RamÃ­rez-Santana, Sergio CastaÃ±eda, Nathalia Ballesteros, Marina MuÃ±oz, Luz H. PatiÃ±o, Juan David RamÃ­rez	?	?	?	2021-05-29	?	?
hCoV-19/Georgia/Tb-RNGS003/2021	A1a	betacoronavirus	EPI_ISL_1921859	?	2020-10-10	Asia	Georgia	Tbilisi	?	Asia	Georgia	Tbilisi	genome	29873	Human	?	Male	20B	B.1.1	GR	Department for Virology, Molecular Biology and Genome Research, R. G. Lugar Center for Public Health Research, National Center for Disease Control and Public Health (NCDC) of Georgia.	Department for Virology, Molecular Biology and Genome Research, R. G. Lugar Center for Public Health Research, National Center for Disease Control and Public Health (NCDC) of Georgia.	Meri Pantsulaia, Giorgi Tomashvili, Gvantsa Brachveli, Giorgi Gogoladze, Nino Berishvili, Tata Imnadze, Ana Papkiauri, Gvantsa Chanturia, Ann Machablishvili, Nato Kotaria, Marine Murtskhvaladze, Lela Sabadze, Mari Gavashelidze, Tamar Jashiashvili, Tea Tevdoradze, Ketevan Sidamonidze, Ekaterine Khmaladze, Ekaterine Zhghenti, Roena Sukhiashvili, Mariam Zakalashvili, Lela Urushadze, Magda Dgebuadze,…	?	?	?	2021-05-06	?	?
hCoV-19/Iran/3533/2020	A1a	betacoronavirus	EPI_ISL_2466657	?	2020-10-10	Asia	Iran	Iran	?	Asia	Iran	Iran	genome	29795	Human	?	?	20C	B.1.36.7	O	Human Genetic Research Center, Kawsar Biotech Company	Kawsar Biotech Company	Khosravi,M.A., Abbasalipour,M., Azadmanesh,K., Zeinali,R., Zeinali,S., Chamran Hospital,C., National Institute for Medical Research Development,N.	?	?	?	2021-05-30	?	?
hCoV-19/Mexico/AGU-InDRE_F11763B_S1085/2021	A1a	betacoronavirus	EPI_ISL_1516778	?	2020-10-10	North America	Mexico	Aguascalientes	?	North America	Mexico	Aguascalientes	genome	29662	Human	43	Male	20A	B.1.609	G	LESP Aguascalientes	Instituto de Diagnostico y Referencia Epidemiologicos (INDRE)	Claudia Wong-Arambula, Abril Rodriguez-Maldonado, Vanessa Rivero-Arredondo, Ariadna Medina-Benitez, Joaquin Quiroz-Mercado, Sergio Rangel-Guerrero, Natividad Cruz-Ortiz, Tatiana Nunez-Garcia, Gisela Barrera-Badillo, Lucia Hernandez-Rivas, Irma Lopez-Martinez, Ernesto Ramirez-Gonzalez.	?	?	?	2021-04-09	?	?
hCoV-19/Slovakia/UKBA-724/2020	A1a	betacoronavirus	EPI_ISL_875538	?	2020-10-10	Europe	Slovakia	Zilina	Oravska Lesna	Europe	Slovakia	Zilina	genome	29714	Human	31	Male	20B	B.1.1.170	GR	Institute of Virology, Biomedical Research Center of the Slovak Academy of Sciences, Bratislava	Faculty of Natural Sciences, Comenius University, Bratislava	ViktÃ³ria ÄŒabanovÃ¡, KristÃ­na BorÅ¡ovÃ¡, BroÅˆa BrejovÃ¡, ViktÃ³ria HodorovÃ¡, Sabina FumaÄovÃ¡ HavlÃ­kovÃ¡, Juraj KopÃ¡Äek, Martina LiÄkovÃ¡, Ä½ubomÃ­ra LukÃ¡ÄikovÃ¡, Martina NebohÃ¡ÄovÃ¡, Monika SlÃ¡vikovÃ¡, TomÃ¡Å¡ VinaÅ™, Jozef Nosek, Boris Klempa	?	?	?	2021-01-26	?	?
hCoV-19/USA/PR-CDC-S115/2020	A1a	betacoronavirus	EPI_ISL_940982	?	2020-10-10	North America	USA	Puerto Rico	?	North America	USA	Puerto Rico	genome	29903	Human	?	?	20C	B.1.588	GH	Centers for Disease Control and Prevention, Dengue Branch	Centers for Disease Control and Prevention, Dengue Branch	Gilberto A. Santiago, Glenda Gonzalez, Betzabel Flores, Keyla Charriez, Gabriela Paz-Bailey, Jorge L. Munoz-Jordan	?	?	?	2021-02-05	?	?
hCoV-19/Crimea/RII-MH9353S/2020	A1a	betacoronavirus	EPI_ISL_1400527	?	2020-10-11	Europe	Ukraine	Crimea	Oktyabr'skoye	Europe	Ukraine	Crimea	genome	29779	Human	61	Female	20B	B.1.1	GR	HELIX LLC	WHO National Influenza Centre Russian Federation	Andrey Komissarov, Artem Fadeev, Anna Ivanova, Kseniya Komissarova, Dmitry Bazhenov, Daria Danilenko, Ksenia Safina, Elena Nabieva, Georgii Bazykin, Dmitry Lioznov	?	?	?	2021-03-30	?	?
hCoV-19/Australia/SA0499/2020	A1a	betacoronavirus	EPI_ISL_602580	?	2020-10-12	Oceania	Australia	South Australia	?	Oceania	Australia	South Australia	genome	29809	Human	38	Female	20A	B.1.1.334	G	SA Pathology	SA Pathology	Lex Leong, Julien Soubrier, Chuan Kok Lim, Song Gao, Mark Turra, Karin Kassahn, Ivan Bastian, Geoff Higgins	?	?	?	2020-10-29	?	?
hCoV-19/Qatar/QA-QU_12-11-E2/2020	A1a	betacoronavirus	EPI_ISL_1713263	?	2020-10-12	Asia	Qatar	Doha	?	Asia	Qatar	Doha	genome	29782	Human	32	Female	20C	B.1.428	GH	Ministry of Public Health / Hamad Medical Corporation	Biomedical Research Center (BRC), Qatar University / Qatar Genome Project (QGP)	BRC: Fatiha M. Benslimane, Heba A. Al-Khatib, Oal Al-Jamal, Dana Al-Batesh, Hadi M. Yassine, Asmaa A. Al-Thani. MOPH and HMC: Abdullatif Al-Khal, Muna A. S. Al-Maslamani, Mashael A. Al-Bader, Hamda Alromaihi, Roberto Bertollini, Peter V. Coyle, Einas A. E. Al-Kuwari, Hamad E. Al-Romaihi, Salih Al-Marri, Mohammed Al-Thani, Reham A. El-Kahlout. QBB: Tasneem Al-Hamad, Dina Elgakhlab QGP: Fatima H. A…	?	?	?	2021-04-25	?	?
hCoV-19/Israel/HMO-VL-2497871/2020	A1a	betacoronavirus	EPI_ISL_2096776	?	2020-10-13	Asia	Israel	Israel	?	Asia	Israel	Israel	genome	29814	Human	51	Female	20B	B.1.1.50	GR	Hadassah Medical Center Clinical Virology Laboratory, Hadassah Ein Kerem	Hadassah Hebrew University Viral Sequencing Group, Hadassah Hebrew University Medical Center	Hadar Golan Berman, Esther Oiknine-Djian, Mila Rivkin, Sheera Adar, Dana G. Wolf	?	?	?	2021-05-14	?	?
hCoV-19/Lithuania/T_90/2020	A1a	betacoronavirus	EPI_ISL_904945	?	2020-10-13	Europe	Lithuania	Vilnius	?	Europe	Lithuania	Vilnius	genome	29869	Human	48	Female	20B	B.1.1.243	GR	Vilnius University Hospital Santaros Klinikos, Vilnius University	Institute of Biotechnology, Life Sciences Center, Vilnius University	Emilija Vasiliunaite, Milda Norkiene, Albertas Timinskas, Alma Gedvilaite, Aurelija Zvirbliene, Daniel Naumovas, Laimonas Griskevicius	?	?	?	2021-01-30	?	?
hCoV-19/Bahrain/920457371_S3/2020	A1a	betacoronavirus	EPI_ISL_632900	?	2020-10-14	Asia	Bahrain	Bahrain	?	Asia	Bahrain	Bahrain	genome	29777	Human	?	?	20B	AE.7	GR	Communicable Disease Laboratory, Public Health Directorate	Communicable Disease Laboratory, Public Health Directorate	AlAbbas,Z., Altaif,Z., AlWasti,H., Alhujairi,Z.	?	?	?	2020-11-11	?	?
hCoV-19/BurkinaFaso/B06-1219/2020	A1a	betacoronavirus	EPI_ISL_660442	?	2020-10-14	Africa	Burkina Faso	Sud-Ouest	Dano	Africa	Burkina Faso	Sud-Ouest	genome	29782	Human	24	Male	20A	B.1.221	GH	Centre Muraz	Project group Epidemology of Highly Pathogenic Microorganisms, Robert Koch Institut	Soumeya Ouangraoua, Abdoul-Salam Ouedraogo, ArsÃ¨ne Zongo, Yacouba Sawadogo, Essia Belarbi, Grit Schubert, Fabian Leendertz	?	?	?	2020-11-26	?	?
hCoV-19/Ecuador/UEES-ECU469/2020	A1a	betacoronavirus	EPI_ISL_1443646	?	2020-10-14	South America	Ecuador	Imbabura	Andrade Marin	South America	Ecuador	Imbabura	genome	29813	Human	?	Female	20B	B.1.1	GR	Institute of Microbiology, Universidad San Francisco de Quito	Omics Sciences Laboratory	Derly Andrade Molina, RubÃ©n Armas GonzÃ¡lez, Gabriel Morey LeÃ³n, Darlyn Amaya, Katheryn Sacheri Viteri, Emily Sulay Saltos Montalvo, Paula Juliana Gavilanes JarrÃ­n, Sully MÃ¡rquez,, Fernanda Zurita, Juan JosÃ© Guadalupe, Monica Becerra-Wong, BelÃ©n Prado-Vivar, Bernardo GutiÃ©rrez, Andrea Cunguan, Nabih Dahik, Dayron Brossad, Patricio Rojas-Silva, Gabriel Trueba, Michelle Grunauer, VerÃ³nica B…	?	?	?	2021-04-01	?	?
hCoV-19/Uzbekistan/Tashkent-CGB-12/2021	A1a	betacoronavirus	EPI_ISL_1439584	?	2020-10-14	Asia	Uzbekistan	Tashkent	Tashkent City	Asia	Uzbekistan	Tashkent	genome	29835	Human	41	Female	20B	B.1.1	GR	Private clinic of Biogen Med, Tashkent, Uzbekistan	Center of Genomics and bioinformatics, Bioinformatics laboratory	Mirzakamol S Ayubov, Zabardast T Buriev, Mukhammadjon H Mirzakhmedov, Abdurakhmon N Yusupov, Shukhrat E Shermatov, Ibrokhim Y Abdurakhmonov.	?	?	?	2021-04-01	?	?
hCoV-19/Uzbekistan/Tashkent-CGB-15/2021	A1a	betacoronavirus	EPI_ISL_1439593	?	2020-10-14	Asia	Uzbekistan	Tashkent	Tashkent City	Asia	Uzbekistan	Tashkent	genome	29827	Human	71	Female	20B	B.1.1	GR	Private clinic of Biogen Med, Tashkent, Uzbekistan	Center of Genomics and bioinformatics, Bioinformatics laboratory	Mirzakamol S Ayubov, Zabardast T Buriev, Mukhammadjon H Mirzakhmedov, Abdurakhmon N Yusupov, Shukhrat E Shermatov, Ibrokhim Y Abdurakhmonov.	?	?	?	2021-04-01	?	?
hCoV-19/Botswana/R8B61_BHP_AAA26361/2021	A1a	betacoronavirus	EPI_ISL_2233465	?	2020-10-15	Africa	Botswana	Gaborone	?	Africa	Botswana	Gaborone	genome	29782	Human	?	?	20B	B.1.1.29	GR	Botswana Harvard HIV Reference Laboratory	Botswana Harvard HIV Reference Laboratory	Sikhulile Wonderful T. Choga, Dorcas Maruapula, Thongbotho Mphoyakgosi, Boitumelo Zuze, Botshelo Radibe, Kwana Lechiile, Legodile Kooepile, David Lawrence, Roger Shapiro, Shahin Lockman, Mosepele Mosepele, Joseph Makhema, Simani Gaseitsiwe	?	?	?	2021-05-24	?	?
hCoV-19/Chile/BI-206407/2020	A1a	betacoronavirus	EPI_ISL_746517	?	2020-10-15	South America	Chile	BiobÃ­o	Concepcion CL	South America	Chile	BiobÃ­o	genome	29810	Human	24	Female	20B	B.1.1	GR	Genetica Molecular and Subdepartamento de Virologia ISP Chile	Instituto de Salud Publica de Chile	Javier Tognarelli, Barbara Parra, Loredana Arata, Jaime Lagos, Gisselle Barra, Patricia Bustos, Rodrigo Fasce, Andres Castillo, Jorge Fernandez	?	?	?	2020-12-29	?	?
hCoV-19/Peru/LIM-UPCH-0205/2020	A1a	betacoronavirus	EPI_ISL_729896	?	2020-10-15	South America	Peru	Lima	Lima	South America	Peru	Lima	genome	29832	Human	50	Female	20D	B.1.1.1	GR	Laboratorio de Referencia Nacional de Virus Respiratorios, Instituto Nacional de Salud Peru	Laboratorio de GenÃ³mica Microbiana, Universidad Peruana Cayetano Heredia	Pablo Tsukayama, Alejandra DÃ¡vila-Barclay, Luis GonzÃ¡lez, Guillermo Salvatierra, Pedro E. Romero, Brenda Ayzanoa, Janet Huancachoque, Pool Marcos, Marco Galarza, Priscila Lope, Nancy Rojas	?	?	?	2020-12-22	?	?
hCoV-19/Argentina/PAIS-H0102/2020	A1a	betacoronavirus	EPI_ISL_1396512	?	2020-10-16	South America	Argentina	Santa Fe	Rosario AR	South America	Argentina	Santa Fe	genome	29762	Human	58	Female	20C	B.1.499	O	Centro de TecnologÃ­a en Salud PÃºblica de la Universidad Nacional de Rosario	Laboratorio Mixto de BiotecnologÃ­a AcuÃ¡tica (LMBA) on behalf of 'Proyecto Argentino Interinstitucional de genomica de SARS-CoV-2' (PAIS Consortium)	JoaquÃ­n Ezpeleta, Ignacio GarcÃ­a Labari, Victoria Posner, Vanina Villanova, Pablo Casal, Pilar Bulacio, SofÃ­a Lavista Llanos, Federico Remes Lenicov, Ana Paletta, Leandro Ciappina, Flavio Spetale, Agustina Cerri, Silvana Spinelli, Elisa Bolatti, Diego Chouhy, MarÃ­a Re, GastÃ³n Viarengo, Ana Cavatorta, Julian Acosta, Javier Murillo, Laura Angelone, Adriana Giri, Silvia Arranz, Elizabeth Tapia …	?	?	?	2021-03-29	?	?
hCoV-19/Brazil/ES-FIOCRUZ-33715/2020	A1a	betacoronavirus	EPI_ISL_2645546	?	2020-10-16	South America	Brazil	Espirito Santo	Serra	South America	Brazil	Espirito Santo	genome	29774	Human	53	Female	20B	B.1.1.28	GR	Laboratorio Central de Saude Publica do Estado do Espirito Santo (LACEN/ES)	Laboratory of Respiratory Viruses and Measles, Oswaldo Cruz Institute, FIOCRUZ	Paola Resende, Luciana Appolinario, Fernando Motta, Anna Carolina Paixao, Ana Carolina Mendonca, Alice Sampaio Rocha, Taina Venas, Eilisa Cavalcante Pereira, Renata Serrano Lopes, Rodrigo Ribeiro Rodrigues, Marilda Siqueira on behalf of the Fiocruz COVID-19 Genomic Surveillance Network	?	?	?	2021-06-22	?	?
hCoV-19/Thailand/Chonburi-SQ-SM0001/2020	A1a	betacoronavirus	EPI_ISL_708807	?	2020-10-16	Asia	Thailand	Chonburi	?	Asia	Thailand	Chonburi	genome	29845	Human	?	Male	20E (EU1)	B.1.177.77	GV	Regional medical sciences center 6 chonburi	National Institute of Health, Department of Medical Sciences, Ministry of Public Health, Thailand	Pilailuk Okada; Siripaporn Phuygun; Thanutsapa Thanadachakul; Sittiporn Parnmen; Pakorn Piromtong; Warawan Wongboot; Sunthareeya Waicharoen; Malinee Chittaganpitch	?	?	?	2020-12-17	?	?
hCoV-19/Argentina/PAIS-H0052/2020	A1a	betacoronavirus	EPI_ISL_1396474	?	2020-10-17	South America	Argentina	Santa Fe	Teodelina	South America	Argentina	Santa Fe	genome	29765	Human	26	Female	20C	B.1.499	O	Centro de TecnologÃ­a en Salud PÃºblica de la Universidad Nacional de Rosario	Laboratorio Mixto de BiotecnologÃ­a AcuÃ¡tica (LMBA) on behalf of 'Proyecto Argentino Interinstitucional de genomica de SARS-CoV-2' (PAIS Consortium)	JoaquÃ­n Ezpeleta, Ignacio GarcÃ­a Labari, Victoria Posner, Vanina Villanova, Pablo Casal, Pilar Bulacio, SofÃ­a Lavista Llanos, Federico Remes Lenicov, Ana Paletta, Leandro Ciappina, Flavio Spetale, Agustina Cerri, Silvana Spinelli, Elisa Bolatti, Diego Chouhy, MarÃ­a Re, GastÃ³n Viarengo, Ana Cavatorta, Julian Acosta, Javier Murillo, Laura Angelone, Adriana Giri, Silvia Arranz, Elizabeth Tapia …	?	?	?	2021-03-29	?	?
hCoV-19/UnitedArabEmirates/3618/2020	A1a	betacoronavirus	EPI_ISL_859789	?	2020-10-17	Asia	United Arab Emirates	Abu Dhabi	?	Asia	United Arab Emirates	Abu Dhabi	genome	29903	Human	28	Male	20B	B.1.1.25	GR	BTC, Khalifa University	BTC, Khalifa University	Al Safar et al	?	?	?	2021-01-22	?	?
hCoV-19/Ireland/D-NVRL-76IRL32023/2020	A1a	betacoronavirus	EPI_ISL_732479	?	2020-10-18	Europe	Ireland	Dublin	?	Europe	Ireland	Dublin	genome	29782	Human	?	Female	20E (EU1)	B.1.177.55	GV	National Virus Reference Laboratory	National Virus Reference Laboratory	Michael Carr, Gabriel Gonzalez, Jonathan Dean, Daniel Hare, Cillian F De Gascun	?	?	?	2020-12-23	?	?
hCoV-19/Rwanda/AK36376RD/2020	A1a	betacoronavirus	EPI_ISL_1063900	?	2020-10-18	Africa	Rwanda	Rwanda	?	Africa	Rwanda	Rwanda	genome	29782	Human	34	Male	20A	B.1.393	G	Rwanda National Reference Laboratory	Rwanda National Reference Laboratory	Enatha Mukantwari ,Umuringa Jeanne d'Arc	?	?	?	2021-02-24	?	?
hCoV-19/BurkinaFaso/3952/2020	A1a	betacoronavirus	EPI_ISL_660489	?	2020-10-19	Africa	Burkina Faso	Hauts-Bassins	Bobo Dioulasso	Africa	Burkina Faso	Hauts-Bassins	genome	29781	Human	58	Male	19B	A.19	S	Laboratoire de Microbiologie CHU Souro Sanou	Centre Muraz	Abdoul-Salam Ouedraogo, Yacouba Sawadogo, Essia Belarbi, Grit Schubert, Fabian Leendertz, ArsÃ¨ne Zongo, Soumeya Ouangraoua, Zekiba Tarnagda, Lassana SangarÃ©, Halidou Tinto	?	?	?	2020-11-26	?	?
hCoV-19/Ecuador/EC-M-143748/2020	A1a	betacoronavirus	EPI_ISL_831020	?	2020-10-19	South America	Ecuador	Manabi	?	South America	Ecuador	Manabi	genome	29718	Human	33	Male	20B	B.1.1	GR	INSPI-CRN DE INFLUENZA Y OTROS VIRUS RESPIRATORIOS	Instituto de Salud Publica de Chile	Javier Tognarelli, Barbara Parra, Loredana Arata, Jaime Lagos, Gisselle Barra, Alfredo Bruno, Domenica de Mora, Solon Narvaez, Jimmy Garcez, Michelle Paez, Martiza Olmedo, Manuel Gonzalez, Patricia Bustos, Rodrigo Fasce, Andres Castillo, Jorge Fernandez	?	?	?	2021-01-15	?	?
hCoV-19/Belgium/ULG-11538/2020	A1a	betacoronavirus	EPI_ISL_925482	?	2020-10-20	Europe	Belgium	LiÃ¨ge	?	Europe	Belgium	LiÃ¨ge	genome	29714	Human	31	Female	20E (EU1)	B.1.177.77	GV	Department of Clinical Microbiology	GIGA Medical Genomics	Keith Durkin, Maria Artesi, SÃ©bastien Bontems, RaphaÃ«l Boreux, Bouchra Boujemla, CÃ©cile Meex, Pierrette Melin, Marie-Pierre Hayette, Vincent Bours	?	?	?	2021-02-03	?	?
hCoV-19/Bulgaria/21BG-NC_A000034/2020	A1a	betacoronavirus	EPI_ISL_2081901	?	2020-10-20	Europe	Bulgaria	Vidin	?	Europe	Bulgaria	Vidin	genome	29904	Human	44	Female	20C	B.1.36.1	GH	National Center of Infectious and Parasitic Diseases	National Center of Infectious and Parasitic Diseases	Alexiev, Ivanov, Korsun, Stoitsova, Philipova, Dimitrova, Grigorova L., Hristova, Donchev, Stoykov, Trifonova, Dobrinov, Grigorova I., Kantardjiev	?	?	?	2021-05-13	?	?
hCoV-19/Thailand/Chonburi-SQ-RF0001/2020	A1a	betacoronavirus	EPI_ISL_708806	?	2020-10-20	Asia	Thailand	Chonburi	?	Asia	Thailand	Chonburi	genome	29845	Human	?	?	20B	B.1.1.521	GR	Regional medical sciences center 6 chonburi	National Institute of Health, Department of Medical Sciences, Ministry of Public Health, Thailand	Pilailuk Okada; Siripaporn Phuygun; Thanutsapa Thanadachakul; Sittiporn Parnmen; Pakorn Piromtong; Warawan Wongboot; Sunthareeya Waicharoen; Malinee Chittaganpitch	?	?	?	2020-12-17	?	?
hCoV-19/Australia/QLD1147/2020	A1a	betacoronavirus	EPI_ISL_639750	?	2020-10-21	Oceania	Australia	Queensland	?	Oceania	Australia	Queensland	genome	29847	Human	?	?	20C	B.1	GH	Public Health Virology Laboratory, Forensic and Scientific Services (PHV-FSS)	Public Health Virology Laboratory, Forensic and Scientific Services (PHV-FSS)	Son Nguyen et al	?	?	?	2020-11-17	?	?
hCoV-19/Peru/CAL-INS-816/2020	A1a	betacoronavirus	EPI_ISL_1532211	?	2020-10-23	South America	Peru	Callao	?	South America	Peru	Callao	genome	29522	Human	39	Male	20B	B.1.1	GR	Laboratorio de Referencia Nacional de Virus Respiratorio. Instituto Nacional de Salud PerÃº	Laboratorio de Referencia Nacional de BiotecnologÃ­a y BiologÃ­a Molecular. Instituto Nacional de Salud PerÃº	Carlos Padilla Rojas, Karolyn Vega Chozo, Luis Barcena, Priscila Lope Pari, Omar Caceres Rey, Marco Galarza Perez, Maribel Huaringa NuÃ±ez, Johanna Balbuena Torrez, Henri Bailon Calderon, Nancy Rojas Serrano	?	?	?	2021-04-10	?	?
hCoV-19/Portugal/PT2921/2020	A1a	betacoronavirus	EPI_ISL_1023463	?	2020-10-23	Europe	Portugal	Portugal	?	Europe	Portugal	Portugal	genome	29798	Human	?	?	20B	B.1.1	GR	Instituto Nacional de Saude (INSA)	Instituto Nacional de Saude (INSA)	Borges et al	?	?	?	2021-02-18	?	?
hCoV-19/Zambia/ZMB-53639/2020	A1a	betacoronavirus	EPI_ISL_2803437	?	2020-10-23	Africa	Zambia	Lusaka	Lusaka	Africa	Zambia	Lusaka	genome	28877	Human	54	Male	20C	B.1	GH	University of Zambia, School of Veterinary Medicine	UNZAVET and PATH	Mulenga Mwenda-Chimfwembe, Ngonda Saasa, Daniel Bridges, ZNPHI and ZGSC	?	?	?	2021-07-04	?	?
hCoV-19/Luxembourg/LNS6708829/2020	A1a	betacoronavirus	EPI_ISL_744454	?	2020-10-24	Europe	Luxembourg	Luxembourg	?	Europe	Luxembourg	Luxembourg	genome	29787	Human	54	Female	20C	B.1.160	GH	Laboratoire national de santÃ©, Microbiology, Virology	Laboratoire national de santÃ©, Microbiology, Microbial Genomics Platform	Anke Wienecke-Baldacchino, Catherine Ragimbeau,Jessica Tapp, Fatu Djabi, Lise Pignon, Raoul Salmon, Tamir Abdelrahman	?	?	?	2020-12-29	?	?
hCoV-19/Italy/BAS-IZSPB-391PT/2020	A1a	betacoronavirus	EPI_ISL_722890	?	2020-10-25	Europe	Italy	Basilicata	Matera	Europe	Italy	Basilicata	genome	29887	Human	60	Male	20E (EU1)	B.1.177.83	GV	Istituto Zooprofilattico Sperimentale della Puglia e della Basilicata	Istituto Zooprofilattico Sperimentale della Puglia e della Basilicata	Parisi A., Bianco A., Capozzi L., Del Sambro L., Manzulli V, Rondinone V., Pace L., Cipolletta D., Galante D.	?	?	?	2020-12-21	?	?
hCoV-19/Liechtenstein/UHB-0697576100/2020	A1a	betacoronavirus	EPI_ISL_1233630	?	2020-10-25	Europe	Liechtenstein	Triesen	?	Europe	Liechtenstein	Triesen	genome	29807	Human	?	Female	20A	B.1.258	G	Labormedizinisches Zentrum Dr Risch	University Hospital Basel, Clinical Bacteriology	Tim Roloff, Madlen Stange, Helena MB Seth-Smith, Alfredo Mari, Karoline Leuzinger, Julia Bielicki, Nadia Wohlwend,Martin Risch, Lorenz Risch, Manuel Battegay, Hans Hirsch, Adrian Egli	?	?	?	2021-03-12	?	?
hCoV-19/NewZealand/20CV0499/2020	A1a	betacoronavirus	EPI_ISL_622827	?	2020-10-25	Oceania	New Zealand	South Canterbury	?	Oceania	New Zealand	South Canterbury	genome	29725	Human	?	Male	20B	B.1.1	GR	Canterbury Health Laboratories	Institute of Environmental Science and Research (ESR)	Xiaoyun Ren, Matt Storey, Nikki Freed, Muhammad Faisal, Jing Wang, Hermes Perez, Anja Werno, Antje van der Linden, Arlo Upton, Chris Mansell, David Hammer, Dragana Drinkovic, Gary McAuliffe, Hana Sofia Andersson, James Ussher, Jill Sherwood, Josh Freeman, Julia Howard, Juliet Elvy, Mary DeAlmeida, Matt Blakiston, Matthew Rogers, Max Bloomfield, Michael Addidle, Michelle Balm, Sally Roberts, Sarah…	?	?	?	2020-11-06	?	?
hCoV-19/Canada/SK-NML-17049/2020	A1a	betacoronavirus	EPI_ISL_2883284	?	2020-10-26	North America	Canada	Saskatchewan	?	North America	Canada	Saskatchewan	genome	29714	Human	42	Male	20B	AE.8	GR	SK-Roy Romanow Provincial Laboratory	National Microbiology Laboratory (NML)	Anna Majer, Shari Tyson, Grace Seo, Philip Mabon, Elsie Grudeski, Rhiannon Huzarewich, Russell Mandes, Anneliese Landgraff, Jennifer Tanner, Natalie Knox, Morag Graham, Gary Van Domselaar, Ryan McDonald, Keith MacKenzie, Meredith Faires, Kara Loos, Rachel DePaulo, Alanna Senecal, Amanda Lang, Jessica Minion, Nathalie Bastien, Yan Li, Timothy Booth, Darian Hole, Madison Chapel, Kirsten Biggar, Can…	?	?	?	2021-07-09	?	?
hCoV-19/Curacao/CW-RIVM-21721/2020	A1a	betacoronavirus	EPI_ISL_1014561	?	2020-10-26	South America	Curacao	Curacao	?	South America	Curacao	Curacao	genome	29782	Human	5	?	20A	B.1.240.1	G	Dutch COVID-19 response team	National Institute for Public Health and the Environment (RIVM)	Adam Meijer, Harry Vennema, Dirk Eggink, Jeroen Cremer, Sharon van den Brink, Bas van der Veer, AnneMarie van den Brandt, Florian Zwagemaker, Dennis Schmitz, Chantal Reusken, on behalf of the national COVID-19 response team	?	?	?	2021-02-17	?	?
hCoV-19/Ghana/WACCBIP-GS385/2020	A1a	betacoronavirus	EPI_ISL_1255252	?	2020-10-26	Africa	Ghana	Ghana	?	Africa	Ghana	Ghana	genome	29782	Human	24	Male	20B	B.1.1	GR	West African Centre for Cell Biology of Infectious Pathogens (WACCBIP), University of Ghana, Accra, Ghana	West African Centre for Cell Biology of Infectious Pathogens (WACCBIP), University of Ghana, Volta Road, Legon-Accra, Ghana	Collins M. Morang'a, Joyce M. Ngoi, Evelyn B. Quansah, Samirah Saiid, Dominic S.Y. Amuzu, Vincent Appiah, Philip M. Soglo, Vanessa Magnussen, Aisha Mohammed, Kesego Tapela, Nelson Kibinge, Abdoulaye B Diallo, Frederick Kumi-Ansah, Theophilus Odoom, Oliver D Boakye5, Emmanuella Amoako4, Abdul-Karim Abass, , Samuel Kaba Akoriyea, Frederick Tei-Maya, Lucas N. Amenga-Etego, Dam Kenneth Mibut, Yaw Bed…	?	?	?	2021-03-16	?	?
hCoV-19/Cambodia/101372/2020	A1a	betacoronavirus	EPI_ISL_1040028	?	2020-10-27	Asia	Cambodia	Cambodia	?	Asia	Cambodia	Cambodia	genome	29804	Human	?	?	20B	B.1.1.214	GR	Original detection - Virology Unit, Institut Pasteur du Cambodge; Sequencing - US National Institute of Allergy and Infectious Diseases Cambodia	Virology Unit, Institut Pasteur du Cambodge	Jennifer Bohl, Sophana Chea, Sreyngim Lay, Ly Sovann, Kraing Sidonn, Yi Sengdoeurn, Chin Savuth, Chau Darapheak, Veasna Duong, Jessica Manning, Erik A Karlsson	?	?	?	2021-02-21	?	?
hCoV-19/NorthMacedonia/17102/2020	A1a	betacoronavirus	EPI_ISL_933574	?	2020-10-27	Europe	North Macedonia	Tetovo	?	Europe	North Macedonia	Tetovo	genome	29779	Human	60	Male	20B	B.1.1.70	GR	General Hospital - Tetovo	Research Center for Genetic Engineering and Biotechnology "Georgi D. Efremovâ€ , Macedonian Academy of Sciences and Arts	RCGEB - MASA	?	?	?	2021-02-04	?	?
hCoV-19/TrinidadandTobago/39213/2020	A1a	betacoronavirus	EPI_ISL_1490226	?	2020-10-27	South America	Trinidad and Tobago	Trinidad and Tobago	?	South America	Trinidad and Tobago	Trinidad and Tobago	genome	29782	Human	?	?	20C	B.1.111	GH	The Caribbean Public Health Agency	Carrington Lab, Department of PreClinical Sciences, Faculty of Medical Sciences, The University of the West Indies	Nikita S. D. Sahadeo, Arianne Brown-Jordan, Sarah Hill, Vernie Ramkissoon, Roshan Parasram, Naresh Nandram, Avery Hinds, Jerome Foster, Stanley Giddings, Karla Georges, Marsha Ivey, Rahul Naidu, Risha Singh, SueMin Nathaniel, Rajini Haraksingh, Jaya Jayaraman, Chinna Chinnadurai, Adesh Ramsubhag, Nuno Faria, Oliver Pybus, Christopher Oura, Gabriel Escobar, Christine V. F. Carrington	?	?	?	2021-04-06	?	?
hCoV-19/Canada/ABPHL-06226/2021	A1a	betacoronavirus	EPI_ISL_2165370	?	2020-10-28	North America	Canada	Alberta	?	North America	Canada	Alberta	genome	29818	Human	?	?	20B	AE.8	GR	Alberta Precision Labs (APL)	Public Health Agency of Canada (PHAC) National Microbiology Laboratory	Buss, E, Croxen M, Deo A, Dieu P, Gill K, Ferrato C, Khan F, Koleva P, Li V, Lloyd C, Lynch T, Ma R, Murphy S, Pabbaraju K, Shokoples S, Tipples G, Thayer J, Whitehouse M, Wong A, Yu C, Zelyas N	?	?	?	2021-05-19	?	?
hCoV-19/Madagascar/IPM-38424/2020	A1a	betacoronavirus	EPI_ISL_1660225	?	2020-10-28	Africa	Madagascar	Vakinankaratra	?	Africa	Madagascar	Vakinankaratra	genome	29837	Human	30	Male	20B	B.1.1	GR	Virology Unit, Institut Pasteur de Madagascar	Virology Unit, Institut Pasteur de Madagascar	Christian Ranaivoson, Cara E. Brook, Vida Ahyong, Soa Fy Andriamandimby, Vololoniaina Raharinosy, Tsiry Randriambolamanantsoa, Helisoa Razafimanjato, Norosoa Razanajatovo, Michelle Tan, Cristina M. Tato, Joseph L. DeRisi, Jean-Michel Heraud, Philippe Dussart	?	?	?	2021-04-20	?	?
hCoV-19/NewZealand/20CV0511/2020	A1a	betacoronavirus	EPI_ISL_622832	?	2020-10-29	Oceania	New Zealand	Auckland	Counties Manukau	Oceania	New Zealand	Auckland	genome	29782	Human	?	Male	20E (EU1)	B.1.177.4	GV	Middlemore Hospital	Institute of Environmental Science and Research (ESR)	Xiaoyun Ren, Matt Storey, Nikki Freed, Muhammad Faisal, Jing Wang, Hermes Perez, Anja Werno, Antje van der Linden, Arlo Upton, Chris Mansell, David Hammer, Dragana Drinkovic, Gary McAuliffe, Hana Sofia Andersson, James Ussher, Jill Sherwood, Josh Freeman, Julia Howard, Juliet Elvy, Mary DeAlmeida, Matt Blakiston, Matthew Rogers, Max Bloomfield, Michael Addidle, Michelle Balm, Sally Roberts, Sarah…	?	?	?	2020-11-06	?	?
hCoV-19/Canada/NL-NML-3093/2020	A1a	betacoronavirus	EPI_ISL_1055415	?	2020-10-30	North America	Canada	Newfoundland and Labrador	?	North America	Canada	Newfoundland and Labrador	genome	29711	Human	55	Male	20A	B.1	GH	Dr. Leonard A. Miller Centre for Health Services	National Microbiology Laboratory (NML)	Anna Majer, Shari Tyson, Grace Seo, Philip Mabon, Elsie Grudeski, Rhiannon Huzarewich, Russell Mandes, Anneliese Landgraff, Jennifer Tanner, Natalie Knox, Morag Graham, Gary Van Domselaar, Robert Needle, Yang Yu, Adel Malek, Laura Gilbert, George Zahariadis, Nathalie Bastien, Yan Li, Timothy Booth, Darian Hole, Madison Chapel, Kirsten Biggar, Kerri Smith, CanCOGeN's metadata curation team, Public…	?	?	?	2021-02-23	?	?
hCoV-19/CzechRepublic/NRL_10594/2020	A1a	betacoronavirus	EPI_ISL_737032	?	2020-10-30	Europe	Czech Republic	Central Bohemian Region	BeneÅ¡ov	Europe	Czech Republic	Central Bohemian Region	genome	29730	Human	56	Female	20A	B.1.258	G	The National Institute of Public Health	State Veterinary Institute Prague	Nagy,A;Jirincova,H;Trnka,D;Vecerova,J	?	?	?	2020-12-26	?	?
hCoV-19/Indonesia/KB-TUH-C2132860/2020	A1a	betacoronavirus	EPI_ISL_911675	?	2020-10-30	Asia	Indonesia	West Kalimantan	?	Asia	Indonesia	West Kalimantan	genome	29782	Human	26	Female	20B	B.1.1.398	GR	Tanjungpura University Hospital	Tanjungpura University Hospital	Mahyarudin; Andriani; Virhan Novianry; Delima Fajar Liana ; Sofi Siti Shofiyah; Puji Astuti ; Muhammad Ibnu Kahtan ; Ambar Rialita; Eka Ardiani Putri; Wiwik Windarti; Helmi Sastriawan	?	?	?	2021-02-02	?	?
hCoV-19/Malaysia/UNIMAS-B054/2020	A1a	betacoronavirus	EPI_ISL_718203	?	2020-10-30	Asia	Malaysia	Sarawak	?	Asia	Malaysia	Sarawak	genome	29877	Human	21	Female	20A	B.1.524	G	Borneo Medical Centre	Institute of Health and Community Medicine	David Perera, Ooi Mong How, Chua Hock Hin, Tonnii Sia Loong Loong, Wong Jyn Shan, Wong Kiing Aik, Chan Chia Jui	?	?	?	2020-12-21	?	?
hCoV-19/Philippines/PH-PGC-05782/2020	A1a	betacoronavirus	EPI_ISL_2105471	?	2020-10-30	Asia	Philippines	Central Visayas	?	Asia	Philippines	Central Visayas	genome	29817	Human	29	Male	20B	B.1.1.28	GR	Governor Celestino Gallares Memorial Hospital	Philippine Genome Center	Francis A. Tablizo, Kenneth M. Kim, Carlo M. Lapid, Marc Jerrone R. Castro, Maria Sofia L. Yangzon, Benedict A. Maralit, Marc Edsel C. Ayes, Eva Maria Cutiongco-de la Paz, Alethea R. de Guzman, Jan Michael C. Yap, Jo-Hannah S. Llames, Sheila Mae M. Araiza, Kris P. Punayan, Irish Coleen A. Asin, Candice Francheska B. Tambaoan, Asia Louisa U. Chong, Karol Sophia Agape R. Padilla, Rianna Patricia S.…	?	?	?	2021-05-16	?	?
hCoV-19/Australia/QLD1267/2020	A1a	betacoronavirus	EPI_ISL_693269	?	2020-10-31	Oceania	Australia	Queensland	?	Oceania	Australia	Queensland	genome	29867	Human	?	?	20B	B.1.1.25	GR	Public Health Virology Laboratory, Forensic and Scientific Services (PHV-FSS)	Public Health Virology Laboratory, Forensic and Scientific Services (PHV-FSS)	Son Nguyen et al	?	?	?	2020-12-11	?	?
hCoV-19/Colombia/SAN-INS-0904/2020	A1a	betacoronavirus	EPI_ISL_739663	?	2020-10-31	South America	Colombia	Santander	Bucaramanga	South America	Colombia	Santander	genome	29782	Human	25	Male	20A	B.1	GH	Instituto Nacional de Salud, BogotÃ¡, Colombia	Instituto Nacional de Salud, BogotÃ¡, Colombia	Katherine Laiton-Donato, Diego A. Ãlvarez-DÃ­az, Carlos Franco-MuÃ±oz, Mauricio Pacheco-Montealegre, Jonathan Reales, Diego AndrÃ©s Prada, Sheryl Corchuelo, Magdalena Weisner, Martha Lucia Ospina Martinez, Marcela Mercado-Reyes	?	?	?	2020-12-29	?	?
hCoV-19/Curacao/CW-RIVM-21718/2020	A1a	betacoronavirus	EPI_ISL_1014564	?	2020-10-31	South America	Curacao	Curacao	?	South America	Curacao	Curacao	genome	29782	Human	47	?	20A	B.1.221	G	Dutch COVID-19 response team	National Institute for Public Health and the Environment (RIVM)	Adam Meijer, Harry Vennema, Dirk Eggink, Jeroen Cremer, Sharon van den Brink, Bas van der Veer, AnneMarie van den Brandt, Florian Zwagemaker, Dennis Schmitz, Chantal Reusken, on behalf of the national COVID-19 response team	?	?	?	2021-02-17	?	?
hCoV-19/NewZealand/20CV0513/2020	A1a	betacoronavirus	EPI_ISL_626352	?	2020-10-31	Oceania	New Zealand	Auckland	?	Oceania	New Zealand	Auckland	genome	29724	Human	?	Male	20E (EU1)	B.1.177.57	GV	LabPLUS	Institute of Environmental Science and Research (ESR)	Xiaoyun Ren, Matt Storey, Nikki Freed, Muhammad Faisal, Jing Wang, Hermes Perez, Anja Werno, Antje van der Linden, Arlo Upton, Chris Mansell, David Hammer, Dragana Drinkovic, Gary McAuliffe, Hana Sofia Andersson, James Ussher, Jill Sherwood, Josh Freeman, Julia Howard, Juliet Elvy, Mary DeAlmeida, Matt Blakiston, Matthew Rogers, Max Bloomfield, Michael Addidle, Michelle Balm, Sally Roberts, Sarah…	?	?	?	2020-11-09	?	?
hCoV-19/Argentina/PAIS-A0386/2020	A1a	betacoronavirus	EPI_ISL_1396190	?	2020-11-02	South America	Argentina	Buenos Aires	?	South America	Argentina	Buenos Aires	genome	29779	Human	52	Female	20C	B.1.499	GH	Laboratorio de VirologÃ­a del Hospital de NiÃ±os Dr. Ricardo Gutierrez	Ãrea de SecuenciaciÃ³n del Laboratorio de VirologÃ­a del Hospital de NiÃ±os Dr. Ricardo Gutierrez on behalf of 'Proyecto Argentino Interinstitucional de genomica de SARS-CoV-2' (PAIS Consortium)	Alexay, S; Thomas, G; Medina, C; Labarta, N; Streitenberger, C; Villegas, E; Barreda Frank, M; Grandis, E; Acevedo, ME; Alvarez Lopez, C; Jacques, O; Mistchenko, A; Nabaes Jodar, M; Goya, S; Lusso, S; AcuÃ±a, D; Natale, MI; Valinotto, LE; Viegas, M.	?	?	?	2021-03-29	?	?
hCoV-19/Brazil/AM-L87-CD2705/2020	A1a	betacoronavirus	EPI_ISL_1060958	?	2020-11-02	South America	Brazil	Amazonas BR	Manaus	South America	Brazil	Amazonas BR	genome	29323	Human	?	?	20B	B.1.1.378	GR	CDL Laboratorio Santos e Vidal LTDA.	Instituto de Medicina Tropical de Sao Paulo	Brazil-UK Centre for Arbovirus Discovery Diagnosis Genomics and Epidemiology (CADDE) Genomic Network - Instituto de Medicina Tropical	?	?	?	2021-02-23	?	?
hCoV-19/NewZealand/20CV0518/2020	A1a	betacoronavirus	EPI_ISL_622786	?	2020-11-02	Oceania	New Zealand	Canterbury	?	Oceania	New Zealand	Canterbury	genome	29782	Human	?	Female	20B	B.1.1	GR	Canterbury Health Laboratories	Institute of Environmental Science and Research (ESR)	Xiaoyun Ren, Matt Storey, Nikki Freed, Muhammad Faisal, Jing Wang, Hermes Perez, Anja Werno, Antje van der Linden, Arlo Upton, Chris Mansell, David Hammer, Dragana Drinkovic, Gary McAuliffe, Hana Sofia Andersson, James Ussher, Jill Sherwood, Josh Freeman, Julia Howard, Juliet Elvy, Mary DeAlmeida, Matt Blakiston, Matthew Rogers, Max Bloomfield, Michael Addidle, Michelle Balm, Sally Roberts, Sarah…	?	?	?	2020-11-06	?	?
hCoV-19/Slovenia/179698/2020	A1a	betacoronavirus	EPI_ISL_1964514	?	2020-11-02	Europe	Slovenia	Slovenia	?	Europe	Slovenia	Slovenia	genome	29827	Human	42	Female	20B	B.1.1.70	GR	Institute of Microbiology and Immunology, Faculty of Medicine, University of Ljubljana	Institute of Microbiology and Immunology, Faculty of Medicine, University of Ljubljana	Alen SuljiÄ, Samo Zakotnik, TomaÅ¾ Mark Zorec, Matic Brvar, Doroteja Vlaj, AndraÅ¾ Celar, Dominika Å turm, Patricija Pozvek, Å pela Pleh, MiÅ¡a Korva, Mario Poljak, Tatjana AvÅ¡iÄ â€“ Å½upanc	?	?	?	2021-05-08	?	?
hCoV-19/Mexico/QRO-InDRE-90/2020	A1a	betacoronavirus	EPI_ISL_658893	?	2020-11-03	North America	Mexico	Queretaro	?	North America	Mexico	Queretaro	genome	29862	Human	46	Female	20B	B.1.1.222	GR	Instituto de Diagnostico y Referencia Epidemiologicos (INDRE)	Instituto de Diagnostico y Referencia Epidemiologicos (INDRE)	Ernesto Ramirez-Gonzalez, Abril Rodriguez-Maldonado, Claudia Wong-Arambula , Natividad Cruz-Ortiz, Tatiana Nunez-Garcia, Dayanira Arellano-Suarez, Fabiola Garces-Ayala, Lucia Hernandez-Rivas, Irma Lopez-Martinez, Gisela Barrera-Badillo.	?	?	?	2020-11-25	?	?
hCoV-19/Australia/WA504/2020	A1a	betacoronavirus	EPI_ISL_794677	?	2020-11-04	Oceania	Australia	Western Australia	?	Oceania	Australia	Western Australia	genome	29403	Human	?	?	20E (EU1)	B.1.177	GV	PathWest Laboratory Medicine WA	PathWest Laboratory Medicine WA Microbial Surveillance Unit	PathWest Laboratory Medicine WA Microbial Surveillance Unit	?	?	?	2021-01-11	?	?
hCoV-19/Australia/WA528/2020	A1a	betacoronavirus	EPI_ISL_794700	?	2020-11-04	Oceania	Australia	Western Australia	?	Oceania	Australia	Western Australia	genome	29400	Human	?	?	20C	B.1.160	GH	PathWest Laboratory Medicine WA	PathWest Laboratory Medicine WA Microbial Surveillance Unit	PathWest Laboratory Medicine WA Microbial Surveillance Unit	?	?	?	2021-01-11	?	?
hCoV-19/Mexico/AGU-InDRE_F11765B_S1087/2021	A1a	betacoronavirus	EPI_ISL_1516780	?	2020-11-04	North America	Mexico	Aguascalientes	?	North America	Mexico	Aguascalientes	genome	29664	Human	55	Female	20A	B.1.609	G	LESP Aguascalientes	Instituto de Diagnostico y Referencia Epidemiologicos (INDRE)	Claudia Wong-Arambula, Abril Rodriguez-Maldonado, Vanessa Rivero-Arredondo, Ariadna Medina-Benitez, Joaquin Quiroz-Mercado, Sergio Rangel-Guerrero, Natividad Cruz-Ortiz, Tatiana Nunez-Garcia, Gisela Barrera-Badillo, Lucia Hernandez-Rivas, Irma Lopez-Martinez, Ernesto Ramirez-Gonzalez.	?	?	?	2021-04-09	?	?
hCoV-19/Mozambique/INS-K011830/2020	A1a	betacoronavirus	EPI_ISL_2396935	?	2020-11-04	Africa	Mozambique	Cabo Delgado	?	Africa	Mozambique	Cabo Delgado	genome	29727	Human	60	Male	20H (Beta, V2)	B.1.351	GH	Instituto Nacional de Saude (INS), Mozambique	KRISP, KZN Research Innovation and Sequencing Platform	Nalia Ismael, Nadia Sitoe, Paulo Arnaldo, Nedio Mabunda, Giandhari J, Pillay S, Emmanuel S, Tegally H, Wilkinson E, de Oliveira T	?	?	?	2021-06-03	?	VOC Beta GH/501Y.V2 (B.1.351) first detected in South Africa
hCoV-19/SriLanka/C28324/2020	A1a	betacoronavirus	EPI_ISL_668449	?	2020-11-04	Asia	Sri Lanka	Colombo	?	Asia	Sri Lanka	Colombo	genome	29834	Human	46	Male	20C	B.1.411	GH	Centre for Dengue Research, Department of Immunology and Molecular Medicine	Centre for Dengue Research, Department of Immunology and Molecular Medicine	Chandima Jeewandara, Deshni Jayathilaka, Dinuka Ariyaratne, Diyanath Ranasinghe, Laksiri Gomes, Gathsaurie Neelika Malavige	?	?	?	2020-12-02	?	?
hCoV-19/Bangladesh/CHRF-0233/2020	A1a	betacoronavirus	EPI_ISL_1752697	?	2020-11-05	Asia	Bangladesh	Dhaka	Dhaka	Asia	Bangladesh	Dhaka	genome	29782	Human	?	Male	20B	B.1.1	GR	Child Health Research Foundation	Child Health Research Foundation	CHRF Bangladesh Genomics Team	?	?	?	2021-04-27	?	?
hCoV-19/USA/MO-MSPHL-000310/2020	A1a	betacoronavirus	EPI_ISL_1362856	?	2020-11-05	North America	USA	Missouri	?	North America	USA	Missouri	genome	29819	Human	?	?	20C	B.1.582	GH	Missouri State Public Health Laboratory	Missouri State Public Health Laboratory	Matthew Sinn, Joshua Barry, Ashley New	?	?	?	2021-03-25	?	?
hCoV-19/Colombia/DC-INS-4283/2020	A1a	betacoronavirus	EPI_ISL_739671	?	2020-11-06	South America	Colombia	Bogota	?	South America	Colombia	Bogota	genome	29782	Human	64	Male	20A	B.1.420	G	Instituto Nacional de Salud, BogotÃ¡, Colombia	Instituto Nacional de Salud, BogotÃ¡, Colombia	Katherine Laiton-Donato, Diego A. Ãlvarez-DÃ­az, Carlos Franco-MuÃ±oz, Mauricio Pacheco-Montealegre, Jonathan Reales, Diego AndrÃ©s Prada, Sheryl Corchuelo, Magdalena Weisner, Martha Lucia Ospina Martinez, Marcela Mercado-Reyes	?	?	?	2020-12-29	?	?
hCoV-19/Malaysia/UNIMAS-15731/2020	A1a	betacoronavirus	EPI_ISL_718201	?	2020-11-06	Asia	Malaysia	Sarawak	?	Asia	Malaysia	Sarawak	genome	29877	Human	17	Male	20A	B.1.524	G	Ministry of Health Hospitals	Institute of Health and Community Medicine	David Perera, Ooi Mong How, Chua Hock Hin, Tonnii Sia Loong Loong, Wong Jyn Shan, Wong Kiing Aik, Chan Chia Jui	?	?	?	2020-12-21	?	?
hCoV-19/NorthMacedonia/19670/2020	A1a	betacoronavirus	EPI_ISL_933797	?	2020-11-06	Europe	North Macedonia	Eastern Region MK	Shtip	Europe	North Macedonia	Eastern Region MK	genome	29856	Human	49	Male	20B	B.1.1.70	GR	General Hospital - Shtip	Research Center for Genetic Engineering and Biotechnology "Georgi D. Efremovâ€ , Macedonian Academy of Sciences and Arts	RCGEB - MASA	?	?	?	2021-02-04	?	?
hCoV-19/Paraguay/33610/2020	A1a	betacoronavirus	EPI_ISL_1340751	?	2020-11-06	South America	Paraguay	Paraguay	?	South America	Paraguay	Paraguay	genome	29741	Human	?	?	20B	B.1.1.28	GR	Departamento de Virologia, Laboratorio Central de Salud PÃºblica, Avenida Venezuela y Teniente Escurra, AsunciÃ³n, Paraguay	Laboratory of Respiratory Viruses and Measles, Oswaldo Cruz Institute, FIOCRUZ	Paola Resende, Cynthia Vazquez, Luciana Appolinario, Fernando Motta, Anna Carolina Paixao, Ana Carolina Mendonca, Alice Sampaio Rocha, Renata Serrano Lopes, Marilda Siqueira on behalf of the Fiocruz COVID-19 Genomic Surveillance Network	?	?	?	2021-03-24	?	?
hCoV-19/Cambodia/110537/2020	A1a	betacoronavirus	EPI_ISL_918376	?	2020-11-07	Asia	Cambodia	Cambodia	?	Asia	Cambodia	Cambodia	genome	29838	Human	31	Male	20C	B.1.160	O	Virology Unit, Institut Pasteur du Cambodge	Virology Unit, Institut Pasteur du Cambodge	Sokhoun Yann, Ly Sovann, Kraing Sidonn, Yi Sengdoeurn, Chin Savuth, Chau Darapheak, Etienne Simon-Loriere, Veasna Duong, Erik A Karlsson	?	?	?	2021-02-03	?	?
hCoV-19/Australia/QLD1282/2020	A1a	betacoronavirus	EPI_ISL_693282	?	2020-11-08	Oceania	Australia	Queensland	?	Oceania	Australia	Queensland	genome	29866	Human	?	?	20C	B.1	GH	Public Health Virology Laboratory, Forensic and Scientific Services (PHV-FSS)	Public Health Virology Laboratory, Forensic and Scientific Services (PHV-FSS)	Son Nguyen et al	?	?	?	2020-12-11	?	?
hCoV-19/NewZealand/20CV0527/2020	A1a	betacoronavirus	EPI_ISL_637085	?	2020-11-08	Oceania	New Zealand	Wellington	?	Oceania	New Zealand	Wellington	genome	29720	Human	?	Female	20C	B.1.36	GH	Wellington SCL (WN)	Institute of Environmental Science and Research (ESR)	Xiaoyun Ren, Matt Storey, Nikki Freed, Muhammad Faisal, Jing Wang, Hermes Perez, Anja Werno, Antje van der Linden, Arlo Upton, Chris Mansell, David Hammer, Dragana Drinkovic, Gary McAuliffe, Hana Sofia Andersson, James Ussher, Jill Sherwood, Josh Freeman, Julia Howard, Juliet Elvy, Mary DeAlmeida, Matt Blakiston, Matthew Rogers, Max Bloomfield, Michael Addidle, Michelle Balm, Sally Roberts, Sarah…	?	?	?	2020-11-16	?	?
hCoV-19/USA/NC-UNCC-000185/2020	A1a	betacoronavirus	EPI_ISL_2092855	?	2020-11-08	North America	USA	North Carolina	Mecklenburg County	North America	USA	North Carolina	genome	29782	Human	?	?	20A	B.1.240	G	UNC Charlotte COVID-19 Testing Lab	UNC Charlotte Environmental Monitoring Laboratory	Cynthia Gibas, Kevin Lambirth, Angelica Martins, Jannatul Ferdous, Visva Barua, Jessica Schlueter	?	?	?	2021-05-14	?	?
hCoV-19/Indonesia/JK-MikroFKUI-A4-201109/2020	A1a	betacoronavirus	EPI_ISL_2920099	?	2020-11-09	Asia	Indonesia	Jakarta	?	Asia	Indonesia	Jakarta	genome	29782	Human	33	Female	20B	B.1.1.398	GR	LABORATORY OF CLINICAL MICROBIOLOGY, FACULTY OF MEDICINE, UNIVERSITY OF INDONESIA	LABORATORY OF CLINICAL MICROBIOLOGY, FACULTY OF MEDICINE, UNIVERSITY OF INDONESIA	RAHMAWATY RG, SUDARMONO PP	?	?	?	2021-07-12	?	?
hCoV-19/Portugal/PT1798/2020	A1a	betacoronavirus	EPI_ISL_732025	?	2020-11-09	Europe	Portugal	Portugal	?	Europe	Portugal	Portugal	genome	29797	Human	?	?	20E (EU1)	B.1.177.32	GV	Instituto Nacional de Saude (INSA)	Instituto Nacional de Saude (INSA)	Borges et al	?	?	?	2020-12-23	?	?
hCoV-19/Thailand/Bangkok-CONI-0286/2020	A1a	betacoronavirus	EPI_ISL_1138828	?	2020-11-09	Asia	Thailand	Bangkok	?	Asia	Thailand	Bangkok	genome	29852	Human	?	?	20C	B.1.160	GH	Institute for Urban Disease Control and Prevention	COVID-19 Network Investigations (CONI) Alliance	Elizabeth Batty, Wasun Chantratita, Thanat Chookajorn, Stefan Fernandez, Angkana Huang, Anthony R. Jones, Khajohn Joonlasak, Chonticha Klungtong, Theerarat Kochakarn, Namfon Kotanan, Krittikorn Kumpornsin, Duangkamon Loesbanluechai, Wudtichai Manasatienkij, Bhakbhoom Panthan, Ekawat Pasomsub, Kingkan Rakmanee, Insee Sensorn, Janjira Thaipadungpanit, Arporn Wangwiwatsin, Treewat Watthanachockchai,…	?	?	?	2021-03-04	?	?
hCoV-19/USA/MO-MSPHL-000318/2020	A1a	betacoronavirus	EPI_ISL_1362864	?	2020-11-09	North America	USA	Missouri	?	North America	USA	Missouri	genome	29819	Human	?	?	20G	B.1.2	GH	Missouri State Public Health Laboratory	Missouri State Public Health Laboratory	Matthew Sinn, Joshua Barry, Ashley New	?	?	?	2021-03-25	?	?
hCoV-19/Ireland/LH-NVRL-20ILR08013/2020	A1a	betacoronavirus	EPI_ISL_732412	?	2020-11-10	Europe	Ireland	Louth	?	Europe	Ireland	Louth	genome	29873	Human	?	Female	20E (EU1)	B.1.177.54	GV	National Virus Reference Laboratory	National Virus Reference Laboratory	Michael Carr, Gabriel Gonzalez, Jonathan Dean, Daniel Hare, Cillian F De Gascun	?	?	?	2020-12-23	?	?
hCoV-19/NewZealand/20CV0545/2020	A1a	betacoronavirus	EPI_ISL_637096	?	2020-11-10	Oceania	New Zealand	Auckland	?	Oceania	New Zealand	Auckland	genome	29719	Human	?	Female	20C	B.1.36	GH	LabTests	Institute of Environmental Science and Research (ESR)	Xiaoyun Ren, Matt Storey, Nikki Freed, Muhammad Faisal, Jing Wang, Hermes Perez, Anja Werno, Antje van der Linden, Arlo Upton, Chris Mansell, David Hammer, Dragana Drinkovic, Gary McAuliffe, Hana Sofia Andersson, James Ussher, Jill Sherwood, Josh Freeman, Julia Howard, Juliet Elvy, Mary DeAlmeida, Matt Blakiston, Matthew Rogers, Max Bloomfield, Michael Addidle, Michelle Balm, Sally Roberts, Sarah…	?	?	?	2020-11-16	?	?
hCoV-19/Australia/NT67/2020	A1a	betacoronavirus	EPI_ISL_779406	?	2020-11-11	Oceania	Australia	Northern Territory	?	Oceania	Australia	Northern Territory	genome	29782	Human	?	?	20E (EU1)	B.1.177	GV	Royal Darwin Hospital Pathology	MDU-PHL	Meumann, E., Caly L., Seemann T., Sait, M.L., Druce J., Sherry, N.L.	?	?	?	2021-01-08	?	?
hCoV-19/Chile/RM-228688/2020	A1a	betacoronavirus	EPI_ISL_1167702	?	2020-11-11	South America	Chile	Region Metropolitana de Santiago	Puente Alto	South America	Chile	Region Metropolitana de Santiago	genome	29823	Human	30	Female	20D	B.1.1.1	GR	Genetica Molecular and Subdepartamento de Virologia ISP Chile	Instituto de Salud Publica de Chile	Javier Tognarelli, Karen Orostica, Barbara Parra, Loredana Arata, Jaime Lagos, Gisselle Barra, Patricia Bustos, Rodrigo Fasce, Andres Castillo, Jorge Fernandez	?	?	?	2021-03-06	?	?
hCoV-19/Ecuador/UEES-ECU586/2020	A1a	betacoronavirus	EPI_ISL_1443652	?	2020-11-11	South America	Ecuador	Imbabura	Atuntaqui	South America	Ecuador	Imbabura	genome	29813	Human	?	Female	20B	B.1.1.29	GR	Institute of Microbiology, Universidad San Francisco de Quito	Omics Sciences Laboratory	Derly Andrade Molina, RubÃ©n Armas GonzÃ¡lez, Gabriel Morey LeÃ³n, Darlyn Amaya, Katheryn Sacheri Viteri, Emily Sulay Saltos Montalvo, Paula Juliana Gavilanes JarrÃ­n, Sully MÃ¡rquez,, Fernanda Zurita, Juan JosÃ© Guadalupe, Monica Becerra-Wong, BelÃ©n Prado-Vivar, Bernardo GutiÃ©rrez, Andrea Cunguan, Nabih Dahik, Dayron Brossad, Patricio Rojas-Silva, Gabriel Trueba, Michelle Grunauer, VerÃ³nica B…	?	?	?	2021-04-01	?	?
hCoV-19/NewZealand/20CV0556/2020	A1a	betacoronavirus	EPI_ISL_649123	?	2020-11-11	Oceania	New Zealand	Wellington	?	Oceania	New Zealand	Wellington	genome	29779	Human	?	Female	20C	B.1.36	GH	Wellington SCL (WN)	Institute of Environmental Science and Research (ESR)	Xiaoyun Ren, Matt Storey, Nikki Freed, Muhammad Faisal, Jing Wang, Hermes Perez, Anja Werno, Antje van der Linden, Arlo Upton, Chris Mansell, David Hammer, Dragana Drinkovic, Gary McAuliffe, Hana Sofia Andersson, James Ussher, Jill Sherwood, Josh Freeman, Julia Howard, Juliet Elvy, Mary DeAlmeida, Matt Blakiston, Matthew Rogers, Max Bloomfield, Michael Addidle, Michelle Balm, Sally Roberts, Sarah…	?	?	?	2020-11-23	?	?
hCoV-19/Chile/RM-251588/2020	A1a	betacoronavirus	EPI_ISL_1167723	?	2020-11-12	South America	Chile	Region Metropolitana de Santiago	La Pintana	South America	Chile	Region Metropolitana de Santiago	genome	29841	Human	54	Female	20B	B.1.1.348	GR	Genetica Molecular and Subdepartamento de Virologia ISP Chile	Instituto de Salud Publica de Chile	Javier Tognarelli, Karen Orostica, Barbara Parra, Loredana Arata, Jaime Lagos, Gisselle Barra, Patricia Bustos, Rodrigo Fasce, Andres Castillo, Jorge Fernandez	?	?	?	2021-03-06	?	?
hCoV-19/USA/AZ-TG759070/2020	A1a	betacoronavirus	EPI_ISL_1292390	?	2020-11-12	North America	USA	Arizona	?	North America	USA	Arizona	genome	29864	Human	?	?	20A	B.1.400	G	Sonora Quest Laboratories	TGen North	"Jolene Bowers, Heather Centner, Chris French, Hayley Yaglom, Ashlyn Pfeiffer, Darrin Lemmer, Dave Engelthaler, The Arizona COVID Genomics Union (ACGU)"	?	?	?	2021-03-19	?	?
hCoV-19/Colombia/ANT-INS-103235/2020	A1a	betacoronavirus	EPI_ISL_739680	?	2020-11-13	South America	Colombia	Antioquia	Medellin	South America	Colombia	Antioquia	genome	29782	Human	22	Female	20A	B.1.420	G	Instituto Nacional de Salud, BogotÃ¡, Colombia	Instituto Nacional de Salud, BogotÃ¡, Colombia	Katherine Laiton-Donato, Diego A. Ãlvarez-DÃ­az, Carlos Franco-MuÃ±oz, Mauricio Pacheco-Montealegre, Jonathan Reales, Diego AndrÃ©s Prada, Sheryl Corchuelo, Magdalena Weisner, Martha Lucia Ospina Martinez, Marcela Mercado-Reyes	?	?	?	2020-12-29	?	?
hCoV-19/Croatia/IGA-30-86940/2020	A1a	betacoronavirus	EPI_ISL_1167050	?	2020-11-13	Europe	Croatia	Zagreb	?	Europe	Croatia	Zagreb	genome	29895	Human	46	Male	20A	B.1.258	G	"Dr. Andrija Stampar" Teaching Institute of Public Health, Department of Clinical Microbiology	Istituto di Genomica Applicata	Jasmina Vranes, Slobodanka Radovic, Fedrica Cattonaro, Irena Jurman, Vera Vendramin, Gabriele Magris, Eleonora Paparelli, Davide Scaglione, Michele Morgante	?	?	?	2021-03-05	?	?
hCoV-19/Paraguay/33612-R2/2020	A1a	betacoronavirus	EPI_ISL_1340750	?	2020-11-13	South America	Paraguay	Paraguay	?	South America	Paraguay	Paraguay	genome	29738	Human	?	?	20B	B.1.1.33	GR	Departamento de Virologia, Laboratorio Central de Salud PÃºblica, Avenida Venezuela y Teniente Escurra, AsunciÃ³n, Paraguay	Laboratory of Respiratory Viruses and Measles, Oswaldo Cruz Institute, FIOCRUZ	Paola Resende, Cynthia Vazquez, Luciana Appolinario, Fernando Motta, Anna Carolina Paixao, Ana Carolina Mendonca, Alice Sampaio Rocha, Renata Serrano Lopes, Marilda Siqueira on behalf of the Fiocruz COVID-19 Genomic Surveillance Network	?	?	?	2021-03-24	?	?
hCoV-19/Cyprus/Cy098242/2020	A1a	betacoronavirus	EPI_ISL_1164696	?	2020-11-14	Europe	Cyprus	Cyprus	?	Europe	Cyprus	Cyprus	genome	29836	Human	?	?	20A	B.1.258	G	Department of Molecular Virology, Cyprus Institute of Neurology and Genetics	Department of Molecular Virology, Cyprus Institute of Neurology and Genetics	Jan Richter, Pavlos Fanis, Christina Tryfonos, Dana Koptides, George Krashias, Stavros Bashiardes, Andreas Hadjisavvas, Maria Loizidou, Anastasis Oulas, Denise Alexandrou, Olga Kalakouta, Mihalis Panayiotidis, George Spyrou, Christina Christodoulou	?	?	?	2021-03-05	?	?
hCoV-19/Georgia/Tb-RNGS001/2021	A1a	betacoronavirus	EPI_ISL_1921858	?	2020-11-14	Asia	Georgia	Tbilisi	?	Asia	Georgia	Tbilisi	genome	29903	Human	?	Male	20B	B.1.1	GR	Department for Virology, Molecular Biology and Genome Research, R. G. Lugar Center for Public Health Research, National Center for Disease Control and Public Health (NCDC) of Georgia.	Department for Virology, Molecular Biology and Genome Research, R. G. Lugar Center for Public Health Research, National Center for Disease Control and Public Health (NCDC) of Georgia.	Giorgi Tomashvili, Meri Pantsulaia, Gvantsa Brachveli, Giorgi Gogoladze, Nino Berishvili, Tata Imnadze, Ana Papkiauri, Gvantsa Chanturia, Ann Machablishvili, Nato Kotaria, Marine Murtskhvaladze, Lela Sabadze, Mari Gavashelidze, Tamar Jashiashvili, Tea Tevdoradze, Ketevan Sidamonidze, Ekaterine Khmaladze, Ekaterine Zhghenti, Roena Sukhiashvili, Mariam Zakalashvili, Lela Urushadze, Magda Dgebuadze,…	?	?	?	2021-05-06	?	?
hCoV-19/Greece/46847/2020	A1a	betacoronavirus	EPI_ISL_2302079	?	2020-11-14	Europe	Greece	Attica	?	Europe	Greece	Attica	genome	29903	Human	?	?	20E (EU1)	B.1.177	GV	Greek Genome Center, Biomedical Research Foundation of the Academy of Athens (BRFAA)	Greek Genome Center, Biomedical Research Foundation of the Academy of Athens (BRFAA)	Emmanouil Athanasiadis, Giannis Vatsellas, Theodoros Loupis, Katerina Zoi, Dimitrios Thanos	?	?	?	2021-05-27	?	?
hCoV-19/Indonesia/BGR-LIPI042/2020	A1a	betacoronavirus	EPI_ISL_1020186	?	2020-11-14	Asia	Indonesia	West Java	Bogor	Asia	Indonesia	West Java	genome	29290	Human	39	Female	20C	B.1	GH	BSL3 Laboratory, Bogor, West Java	Biosafety Level-3 Laboratory, Indonesian Institute of Sciences (LIPI)	Anggia Prasetyoputri, Isa Nuryana, Sri Swasthikawati, Sugiyono Saputra, Syam Budi Iryanto, Gita Syahputra, Ratih Asmana Ningrum	?	?	?	2021-02-18	?	?
hCoV-19/Philippines/PH-PGC-01646/2020	A1a	betacoronavirus	EPI_ISL_2155346	?	2020-11-15	Asia	Philippines	Cagayan Valley	?	Asia	Philippines	Cagayan Valley	genome	29842	Human	27	Male	20B	B.1.1.63	GR	Cagayan Valley Medical Center Molecular Laboratory	Philippine Genome Center	Francis A. Tablizo, Kenneth M. Kim, Carlo M. Lapid, Marc Jerrone R. Castro, Maria Sofia L. Yangzon, Benedict A. Maralit, Marc Edsel C. Ayes, Eva Maria Cutiongco-de la Paz, Alethea R. de Guzman, Jan Michael C. Yap, Jo-Hannah S. Llames, Sheila Mae M. Araiza, Kris P. Punayan, Irish Coleen A. Asin, Candice Francheska B. Tambaoan, Asia Louisa U. Chong, Karol Sophia Agape R. Padilla, Rianna Patricia S.…	?	?	?	2021-05-19	?	?
[truncated: 12,849 more rows]
[truncated: 41 more columns]

## Sheet: A1a_Meta_3856
strain	set	virus	gisaid_epi_isl	genbank_accession	date	region	country	division	location	region_exposure	country_exposure	division_exposure	segment	length	host	age	sex	Nextstrain_clade	pango_lineage	GISAID_clade	originating_lab	submitting_lab	authors	url	title	paper_url	date_submitted	purpose_of_sequencing	variant
[truncated: 3,856 more rows]

## Sheet: A1b_meta_3416
strain	set	virus	gisaid_epi_isl	genbank_accession	date	region	country	division	location	region_exposure	country_exposure	division_exposure	segment	length	host	age	sex	Nextstrain_clade	pango_lineage	GISAID_clade	originating_lab	submitting_lab	authors	url	title	paper_url	date_submitted	purpose_of_sequencing	variant
[truncated: 3,416 more rows]

[truncated: 1 more sheets: A1c_meta_3926]
